# Supplementary material for: Blood and urine biomarkers and myocardial infarction: A 2-sample and multivariate combination of Mendelian randomization
Source: Medicine (Baltimore). 2026 May 12;104(49):e46146. doi: 10.1097/MD.0000000000046146 (PMC12912060; doi:10.1097/MD.0000000000046146)
Supplement: Supplementary file 1 [file medi-104-e46146-s001.xlsx]

## Sheet: Supplementary 1
SNP	effect_allele.exposure	other_allele.exposure	effect_allele.outcome	other_allele.outcome	beta.exposure	beta.outcome	eaf.exposure	eaf.outcome	remove	palindromic	ambiguous	id.outcome	chr	pos	se.outcome	samplesize.outcome	pval.outcome	outcome	originalname.outcome	outcome.deprecated	mr_keep.outcome	data_source.outcome	chr.exposure	pos.exposure	se.exposure	pval.exposure	samplesize.exposure	id.exposure	exposure	mr_keep.exposure	pval_origin.exposure	data_source.exposure	action	mr_keep	units.outcome	units.exposure	rsq.exposure	effective_n.exposure	rsq.outcome	effective_n.outcome	steiger_dir	steiger_pval	R2	F	FMean	F_pow_beta_se
rs10004084	C	T	C	T	0.033	-0.0034236	0.173164	0.13158	FALSE	FALSE	FALSE	finngen_R10_I9_MI_STRICT	4	26165208	0.0151108	369139	0.820761	Myocardial infarction, strict || id:finngen_R10_I9_MI_STRICT	Myocardial infarction, strict	Myocardial infarction, strict || ||	TRUE	MedicineITLab	4	26166830	0.0033	2.79e-23	291516	ukb-bub35-ALB	ALB || id:ukb-bub35-ALB	TRUE	reported	MedicineITLab	2	TRUE			0.000342919	291516	1.3906e-07	369139	TRUE	2.40685e-13	0.000311842	90.9347	106.704	100
rs10213692	C	T	C	T	0.02	0.0131686	0.233681	0.168917	FALSE	FALSE	FALSE	finngen_R10_I9_MI_STRICT	5	56146422	0.0137265	369139	0.337378	Myocardial infarction, strict || id:finngen_R10_I9_MI_STRICT	Myocardial infarction, strict	Myocardial infarction, strict || ||	TRUE	MedicineITLab	5	55442249	0.003	1.249e-11	291516	ukb-bub35-ALB	ALB || id:ukb-bub35-ALB	TRUE	reported	MedicineITLab	2	TRUE			0.000152438	291516	2.49328e-06	369139	TRUE	1.38712e-05	0.000143259	41.7681	106.704	44.4444
rs10431421	A	G	A	G	-0.0167	0.0089925	0.222384	0.275462	FALSE	FALSE	FALSE	finngen_R10_I9_MI_STRICT	12	89141746	0.0114503	369139	0.432247	Myocardial infarction, strict || id:finngen_R10_I9_MI_STRICT	Myocardial infarction, strict	Myocardial infarction, strict || ||	TRUE	MedicineITLab	12	89535523	0.003	2.683e-08	291516	ukb-bub35-ALB	ALB || id:ukb-bub35-ALB	TRUE	reported	MedicineITLab	2	TRUE			0.000106288	291516	1.67086e-06	369139	TRUE	0.000273394	9.64565e-05	28.1211	106.704	30.9878
rs10456852	T	C	T	C	0.027	-0.0440107	0.126484	0.0949958	FALSE	FALSE	FALSE	finngen_R10_I9_MI_STRICT	6	105908171	0.0175458	369139	0.01213	Myocardial infarction, strict || id:finngen_R10_I9_MI_STRICT	Myocardial infarction, strict	Myocardial infarction, strict || ||	TRUE	MedicineITLab	6	106356046	0.0038	7.735e-13	291516	ukb-bub35-ALB	ALB || id:ukb-bub35-ALB	TRUE	reported	MedicineITLab	2	TRUE			0.000173151	291516	1.70441e-05	369139	TRUE	0.000267619	0.000161088	46.9671	106.704	50.4848
rs1045806	A	G	A	G	0.0606	0.0135536	0.222534	0.213081	FALSE	FALSE	FALSE	finngen_R10_I9_MI_STRICT	17	1738512	0.0125479	369139	0.280075	Myocardial infarction, strict || id:finngen_R10_I9_MI_STRICT	Myocardial infarction, strict	Myocardial infarction, strict || ||	TRUE	MedicineITLab	17	1641806	0.003	1.24e-91	291516	ukb-bub35-ALB	ALB || id:ukb-bub35-ALB	TRUE	reported	MedicineITLab	2	TRUE			0.00139777	291516	3.16066e-06	369139	TRUE	7.07833e-47	0.00127073	370.907	106.704	408.04
rs10469298	G	A	G	A	-0.074	0.0463077	0.193896	0.171256	FALSE	FALSE	FALSE	finngen_R10_I9_MI_STRICT	19	49521134	0.0135095	369139	0.000608513	Myocardial infarction, strict || id:finngen_R10_I9_MI_STRICT	Myocardial infarction, strict	Myocardial infarction, strict || ||	TRUE	MedicineITLab	19	50024391	0.0032	7.93e-119	291516	ukb-bub35-ALB	ALB || id:ukb-bub35-ALB	TRUE	reported	MedicineITLab	2	TRUE			0.00183108	291516	3.18293e-05	369139	TRUE	6.96093e-51	0.0017118	499.87	106.704	534.766
rs1050976	T	C	T	C	-0.0161	0.0188505	0.483615	0.473754	FALSE	FALSE	FALSE	finngen_R10_I9_MI_STRICT	6	408079	0.0102122	369139	0.0649083	Myocardial infarction, strict || id:finngen_R10_I9_MI_STRICT	Myocardial infarction, strict	Myocardial infarction, strict || ||	TRUE	MedicineITLab	6	408079	0.0025	1.765e-10	291516	ukb-bub35-ALB	ALB || id:ukb-bub35-ALB	TRUE	reported	MedicineITLab	2	TRUE			0.000142249	291516	9.23029e-06	369139	TRUE	0.000333757	0.000129466	37.746	106.704	41.4736
rs10746729	G	A	G	A	-0.0202	0.0122678	0.190838	0.832736	FALSE	FALSE	FALSE	finngen_R10_I9_MI_STRICT	9	84044867	0.0136735	369139	0.369614	Myocardial infarction, strict || id:finngen_R10_I9_MI_STRICT	Myocardial infarction, strict	Myocardial infarction, strict || ||	TRUE	MedicineITLab	9	86659782	0.0032	1.779e-10	291516	ukb-bub35-ALB	ALB || id:ukb-bub35-ALB	TRUE	reported	MedicineITLab	2	TRUE			0.000136673	291516	2.18065e-06	369139	TRUE	3.74841e-05	0.000126018	36.7407	106.704	39.8477
rs10841520	T	C	T	C	-0.0179	-0.00625854	0.197716	0.246642	FALSE	FALSE	FALSE	finngen_R10_I9_MI_STRICT	12	20433461	0.0119602	369139	0.600778	Myocardial infarction, strict || id:finngen_R10_I9_MI_STRICT	Myocardial infarction, strict	Myocardial infarction, strict || ||	TRUE	MedicineITLab	12	20586395	0.0032	1.432e-08	291516	ukb-bub35-ALB	ALB || id:ukb-bub35-ALB	TRUE	reported	MedicineITLab	2	TRUE			0.000107325	291516	7.41791e-07	369139	TRUE	0.000126274	0.00010165	29.6353	106.704	31.29
rs1110659	C	T	C	T	0.0213	0.0337516	0.233924	0.193324	FALSE	FALSE	FALSE	finngen_R10_I9_MI_STRICT	22	17961909	0.0128906	369139	0.0088367	Myocardial infarction, strict || id:finngen_R10_I9_MI_STRICT	Myocardial infarction, strict	Myocardial infarction, strict || ||	TRUE	MedicineITLab	22	18444675	0.0029	3.569e-13	291516	ukb-bub35-ALB	ALB || id:ukb-bub35-ALB	TRUE	reported	MedicineITLab	2	TRUE			0.000185022	291516	1.85715e-05	369139	TRUE	0.000176283	0.000162606	47.4096	106.704	53.9465
rs11136338	G	A	G	A	0.0191	-0.0163569	0.390341	0.388945	FALSE	FALSE	FALSE	finngen_R10_I9_MI_STRICT	8	143938298	0.010487	369139	0.118824	Myocardial infarction, strict || id:finngen_R10_I9_MI_STRICT	Myocardial infarction, strict	Myocardial infarction, strict || ||	TRUE	MedicineITLab	8	145012466	0.0026	6.625e-14	291516	ukb-bub35-ALB	ALB || id:ukb-bub35-ALB	TRUE	reported	MedicineITLab	2	TRUE			0.000185089	291516	6.59036e-06	369139	TRUE	8.39124e-06	0.000173631	50.6247	106.704	53.966
rs111972643	C	G	C	G	0.0262	-0.0209496	0.213529	0.177755	FALSE	TRUE	FALSE	finngen_R10_I9_MI_STRICT	17	7456238	0.0133635	369139	0.11696	Myocardial infarction, strict || id:finngen_R10_I9_MI_STRICT	Myocardial infarction, strict	Myocardial infarction, strict || ||	TRUE	MedicineITLab	17	7359557	0.003	4.261e-18	291516	ukb-bub35-ALB	ALB || id:ukb-bub35-ALB	TRUE	reported	MedicineITLab	2	TRUE			0.000261569	291516	6.65764e-06	369139	TRUE	4.10052e-08	0.000230554	67.2251	106.704	76.2711
rs11236508	A	G	A	G	0.024	0.00289589	0.107565	0.0884453	FALSE	FALSE	FALSE	finngen_R10_I9_MI_STRICT	11	75734255	0.0181017	369139	0.872897	Myocardial infarction, strict || id:finngen_R10_I9_MI_STRICT	Myocardial infarction, strict	Myocardial infarction, strict || ||	TRUE	MedicineITLab	11	75445300	0.004	2.748e-09	291516	ukb-bub35-ALB	ALB || id:ukb-bub35-ALB	TRUE	reported	MedicineITLab	2	TRUE			0.000123478	291516	6.93326e-08	369139	TRUE	1.19446e-05	0.000110586	32.2409	106.704	36
rs11264304	C	T	C	T	-0.0273	-0.0226001	0.303412	0.73494	FALSE	FALSE	FALSE	finngen_R10_I9_MI_STRICT	1	155060841	0.0115537	369139	0.0504557	Myocardial infarction, strict || id:finngen_R10_I9_MI_STRICT	Myocardial infarction, strict	Myocardial infarction, strict || ||	TRUE	MedicineITLab	1	155033317	0.0027	5.767e-24	291516	ukb-bub35-ALB	ALB || id:ukb-bub35-ALB	TRUE	reported	MedicineITLab	2	TRUE			0.000350579	291516	1.03654e-05	369139	TRUE	3.89506e-10	0.000315039	91.8672	106.704	102.235
rs1127311	A	G	A	G	0.0203	-0.0307889	0.484136	0.462465	FALSE	FALSE	FALSE	finngen_R10_I9_MI_STRICT	1	154584187	0.0102541	369139	0.00267689	Myocardial infarction, strict || id:finngen_R10_I9_MI_STRICT	Myocardial infarction, strict	Myocardial infarction, strict || ||	TRUE	MedicineITLab	1	154556663	0.0025	3.76e-16	291516	ukb-bub35-ALB	ALB || id:ukb-bub35-ALB	TRUE	reported	MedicineITLab	2	TRUE			0.000226128	291516	2.44228e-05	369139	TRUE	4.60349e-05	0.000205838	60.0169	106.704	65.9344
rs113177823	A	G	A	G	0.0445	-0.0101885	0.0530221	0.0616989	FALSE	FALSE	FALSE	finngen_R10_I9_MI_STRICT	3	132498859	0.0212105	369139	0.630976	Myocardial infarction, strict || id:finngen_R10_I9_MI_STRICT	Myocardial infarction, strict	Myocardial infarction, strict || ||	TRUE	MedicineITLab	3	132217703	0.0056	1.345e-15	291516	ukb-bub35-ALB	ALB || id:ukb-bub35-ALB	TRUE	reported	MedicineITLab	2	TRUE			0.000216566	291516	6.25073e-07	369139	TRUE	1.90293e-08	0.00019886	57.9819	106.704	63.1457
rs113536938	C	T	C	T	0.0787	0.154888	0.0101643	0.00423508	FALSE	FALSE	FALSE	finngen_R10_I9_MI_STRICT	15	77907376	0.0803077	369139	0.05377	Myocardial infarction, strict || id:finngen_R10_I9_MI_STRICT	Myocardial infarction, strict	Myocardial infarction, strict || ||	TRUE	MedicineITLab	15	78199718	0.0125	3.523e-10	291516	ukb-bub35-ALB	ALB || id:ukb-bub35-ALB	TRUE	reported	MedicineITLab	2	TRUE			0.00013596	291516	1.0077e-05	369139	TRUE	0.000614912	0.000124629	36.3357	106.704	39.6396
rs114949263	C	T	C	T	0.0581	-0.00765671	0.108725	0.0795066	FALSE	FALSE	FALSE	finngen_R10_I9_MI_STRICT	7	150801157	0.0190181	369139	0.687242	Myocardial infarction, strict || id:finngen_R10_I9_MI_STRICT	Myocardial infarction, strict	Myocardial infarction, strict || ||	TRUE	MedicineITLab	7	150498245	0.004	4.073e-48	291516	ukb-bub35-ALB	ALB || id:ukb-bub35-ALB	TRUE	reported	MedicineITLab	2	TRUE			0.0007232	291516	4.39099e-07	369139	TRUE	3.36624e-26	0.000654219	190.839	106.704	210.976
rs11606532	A	G	A	G	0.0172	0.0104913	0.366145	0.385197	FALSE	FALSE	FALSE	finngen_R10_I9_MI_STRICT	11	122664903	0.0105205	369139	0.318657	Myocardial infarction, strict || id:finngen_R10_I9_MI_STRICT	Myocardial infarction, strict	Myocardial infarction, strict || ||	TRUE	MedicineITLab	11	122535611	0.0026	2.364e-11	291516	ukb-bub35-ALB	ALB || id:ukb-bub35-ALB	TRUE	reported	MedicineITLab	2	TRUE			0.000150102	291516	2.694e-06	369139	TRUE	1.84883e-05	0.000137319	40.0358	106.704	43.7633
rs11673604	C	T	C	T	-0.0265	-0.0150877	0.370836	0.390266	FALSE	FALSE	FALSE	finngen_R10_I9_MI_STRICT	19	18430178	0.0104756	369139	0.14979	Myocardial infarction, strict || id:finngen_R10_I9_MI_STRICT	Myocardial infarction, strict	Myocardial infarction, strict || ||	TRUE	MedicineITLab	19	18540988	0.0026	1.395e-24	291516	ukb-bub35-ALB	ALB || id:ukb-bub35-ALB	TRUE	reported	MedicineITLab	2	TRUE			0.00035623	291516	5.61951e-06	369139	TRUE	2.71045e-11	0.000327693	95.5585	106.704	103.883
rs117127664	T	C	T	C	0.0382	-0.00795619	0.0403982	0.0713442	FALSE	FALSE	FALSE	finngen_R10_I9_MI_STRICT	11	10613808	0.0197841	369139	0.687573	Myocardial infarction, strict || id:finngen_R10_I9_MI_STRICT	Myocardial infarction, strict	Myocardial infarction, strict || ||	TRUE	MedicineITLab	11	10635355	0.0063	1.281e-09	291516	ukb-bub35-ALB	ALB || id:ukb-bub35-ALB	TRUE	reported	MedicineITLab	2	TRUE			0.000126105	291516	4.38117e-07	369139	TRUE	1.99735e-05	0.000113138	32.9851	106.704	36.7659
rs11738470	T	C	T	C	0.0159	0.00602736	0.496434	0.440696	FALSE	FALSE	FALSE	finngen_R10_I9_MI_STRICT	5	76398079	0.0103447	369139	0.560129	Myocardial infarction, strict || id:finngen_R10_I9_MI_STRICT	Myocardial infarction, strict	Myocardial infarction, strict || ||	TRUE	MedicineITLab	5	75693904	0.0025	1.597e-10	291516	ukb-bub35-ALB	ALB || id:ukb-bub35-ALB	TRUE	reported	MedicineITLab	2	TRUE			0.000138738	291516	9.19667e-07	369139	TRUE	1.26018e-05	0.000126399	36.8516	106.704	40.4496
rs118162691	A	C	A	C	-0.0488	0.0182795	0.0410683	0.0466634	FALSE	FALSE	FALSE	finngen_R10_I9_MI_STRICT	8	21910298	0.0242261	369139	0.450525	Myocardial infarction, strict || id:finngen_R10_I9_MI_STRICT	Myocardial infarction, strict	Myocardial infarction, strict || ||	TRUE	MedicineITLab	8	21767809	0.0063	6.074e-15	291516	ukb-bub35-ALB	ALB || id:ukb-bub35-ALB	TRUE	reported	MedicineITLab	2	TRUE			0.000205783	291516	1.54232e-06	369139	TRUE	1.23195e-07	0.00018757	54.6896	106.704	60.001
rs11881404	G	A	G	A	-0.0216	0.000536839	0.373954	0.679443	FALSE	FALSE	FALSE	finngen_R10_I9_MI_STRICT	19	35530291	0.0109599	369139	0.960934	Myocardial infarction, strict || id:finngen_R10_I9_MI_STRICT	Myocardial infarction, strict	Myocardial infarction, strict || ||	TRUE	MedicineITLab	19	36021193	0.0026	4.631e-17	291516	ukb-bub35-ALB	ALB || id:ukb-bub35-ALB	TRUE	reported	MedicineITLab	2	TRUE			0.0002367	291516	6.49961e-09	369139	TRUE	6.52655e-10	0.000218455	63.6966	106.704	69.0178
rs11894589	T	C	T	C	0.0166	-0.0153579	0.2926	0.311623	FALSE	FALSE	FALSE	finngen_R10_I9_MI_STRICT	2	187428664	0.0110259	369139	0.163652	Myocardial infarction, strict || id:finngen_R10_I9_MI_STRICT	Myocardial infarction, strict	Myocardial infarction, strict || ||	TRUE	MedicineITLab	2	188293391	0.0027	1.365e-09	291516	ukb-bub35-ALB	ALB || id:ukb-bub35-ALB	TRUE	reported	MedicineITLab	2	TRUE			0.00012965	291516	5.25588e-06	369139	TRUE	0.000242223	0.000114074	33.2579	106.704	37.7997
rs11895352	T	C	T	C	-0.0144	0.0123674	0.482391	0.581117	FALSE	FALSE	FALSE	finngen_R10_I9_MI_STRICT	2	20167374	0.010394	369139	0.234101	Myocardial infarction, strict || id:finngen_R10_I9_MI_STRICT	Myocardial infarction, strict	Myocardial infarction, strict || ||	TRUE	MedicineITLab	2	20367135	0.0025	8.027e-09	291516	ukb-bub35-ALB	ALB || id:ukb-bub35-ALB	TRUE	reported	MedicineITLab	2	TRUE			0.000113798	291516	3.83532e-06	369139	TRUE	0.0004396	0.000103551	30.1898	106.704	33.1776
rs11896389	T	A	T	A	-0.0397	-0.0442165	0.051436	0.0426267	FALSE	TRUE	FALSE	finngen_R10_I9_MI_STRICT	2	39455539	0.0251251	369139	0.0784332	Myocardial infarction, strict || id:finngen_R10_I9_MI_STRICT	Myocardial infarction, strict	Myocardial infarction, strict || ||	TRUE	MedicineITLab	2	39682680	0.0057	2.717e-12	291516	ukb-bub35-ALB	ALB || id:ukb-bub35-ALB	TRUE	reported	MedicineITLab	2	TRUE			0.000166379	291516	8.39e-06	369139	TRUE	5.41238e-05	0.000153796	44.8406	106.704	48.51
rs11941199	C	T	C	T	0.0201	0.00331446	0.360988	0.394798	FALSE	FALSE	FALSE	finngen_R10_I9_MI_STRICT	4	128172397	0.0104469	369139	0.751042	Myocardial infarction, strict || id:finngen_R10_I9_MI_STRICT	Myocardial infarction, strict	Myocardial infarction, strict || ||	TRUE	MedicineITLab	4	129093552	0.0026	7.271e-15	291516	ukb-bub35-ALB	ALB || id:ukb-bub35-ALB	TRUE	reported	MedicineITLab	2	TRUE			0.000204973	291516	2.72686e-07	369139	TRUE	2.58054e-08	0.000186391	54.3456	106.704	59.7648
rs1196886	A	G	A	G	-0.0148	0.00576969	0.436198	0.554906	FALSE	FALSE	FALSE	finngen_R10_I9_MI_STRICT	12	105094531	0.0102972	369139	0.575264	Myocardial infarction, strict || id:finngen_R10_I9_MI_STRICT	Myocardial infarction, strict	Myocardial infarction, strict || ||	TRUE	MedicineITLab	12	105488309	0.0025	3.262e-09	291516	ukb-bub35-ALB	ALB || id:ukb-bub35-ALB	TRUE	reported	MedicineITLab	2	TRUE			0.000120208	291516	8.50509e-07	369139	TRUE	5.05933e-05	0.000107737	31.4101	106.704	35.0464
rs12251016	T	A	T	A	-0.0228	0.0075106	0.342607	0.32534	FALSE	TRUE	FALSE	finngen_R10_I9_MI_STRICT	10	21532989	0.0109328	369139	0.492095	Myocardial infarction, strict || id:finngen_R10_I9_MI_STRICT	Myocardial infarction, strict	Myocardial infarction, strict || ||	TRUE	MedicineITLab	10	21821918	0.0026	3.562e-18	291516	ukb-bub35-ALB	ALB || id:ukb-bub35-ALB	TRUE	reported	MedicineITLab	2	TRUE			0.000263724	291516	1.27849e-06	369139	TRUE	1.07194e-09	0.000234164	68.2782	106.704	76.8994
rs1229492	C	T	C	T	-0.0183	-0.0318368	0.267648	0.739911	FALSE	FALSE	FALSE	finngen_R10_I9_MI_STRICT	7	81934806	0.0116307	369139	0.00619455	Myocardial infarction, strict || id:finngen_R10_I9_MI_STRICT	Myocardial infarction, strict	Myocardial infarction, strict || ||	TRUE	MedicineITLab	7	81564122	0.0028	9.069e-11	291516	ukb-bub35-ALB	ALB || id:ukb-bub35-ALB	TRUE	reported	MedicineITLab	2	TRUE			0.000146509	291516	2.02979e-05	369139	TRUE	0.00216231	0.000131285	38.2765	106.704	42.7156
rs12377600	G	A	G	A	-0.0195	0.00386372	0.35152	0.317404	FALSE	FALSE	FALSE	finngen_R10_I9_MI_STRICT	9	109439003	0.0109856	369139	0.725058	Myocardial infarction, strict || id:finngen_R10_I9_MI_STRICT	Myocardial infarction, strict	Myocardial infarction, strict || ||	TRUE	MedicineITLab	9	112201283	0.0026	6.604e-14	291516	ukb-bub35-ALB	ALB || id:ukb-bub35-ALB	TRUE	reported	MedicineITLab	2	TRUE			0.000192921	291516	3.35101e-07	369139	TRUE	7.77005e-08	0.000173359	50.5453	106.704	56.25
rs12481468	C	T	C	T	-0.0211	0.0218816	0.268848	0.233595	FALSE	FALSE	FALSE	finngen_R10_I9_MI_STRICT	20	44903797	0.0121154	369139	0.0709039	Myocardial infarction, strict || id:finngen_R10_I9_MI_STRICT	Myocardial infarction, strict	Myocardial infarction, strict || ||	TRUE	MedicineITLab	20	43532438	0.0028	4.4e-14	291516	ukb-bub35-ALB	ALB || id:ukb-bub35-ALB	TRUE	reported	MedicineITLab	2	TRUE			0.000194762	291516	8.83672e-06	369139	TRUE	9.29397e-06	0.000175029	51.0323	106.704	56.787
rs12544863	T	C	T	C	-0.0148	0.00619368	0.39066	0.358379	FALSE	FALSE	FALSE	finngen_R10_I9_MI_STRICT	8	141226958	0.0106752	369139	0.561784	Myocardial infarction, strict || id:finngen_R10_I9_MI_STRICT	Myocardial infarction, strict	Myocardial infarction, strict || ||	TRUE	MedicineITLab	8	142237057	0.0026	8.422e-09	291516	ukb-bub35-ALB	ALB || id:ukb-bub35-ALB	TRUE	reported	MedicineITLab	2	TRUE			0.00011114	291516	9.11922e-07	369139	TRUE	0.000109069	0.000104283	30.403	106.704	32.4024
rs12575636	G	T	G	T	0.0181	0.00736349	0.187856	0.179436	FALSE	FALSE	FALSE	finngen_R10_I9_MI_STRICT	11	95578096	0.0133034	369139	0.579919	Myocardial infarction, strict || id:finngen_R10_I9_MI_STRICT	Myocardial infarction, strict	Myocardial infarction, strict || ||	TRUE	MedicineITLab	11	95311260	0.0032	1.525e-08	291516	ukb-bub35-ALB	ALB || id:ukb-bub35-ALB	TRUE	reported	MedicineITLab	2	TRUE			0.000109736	291516	8.29954e-07	369139	TRUE	0.000113269	9.99644e-05	29.1439	106.704	31.9932
rs12710562	G	A	G	A	0.0277	-0.0180953	0.193187	0.162159	FALSE	FALSE	FALSE	finngen_R10_I9_MI_STRICT	22	37633716	0.0139088	369139	0.193261	Myocardial infarction, strict || id:finngen_R10_I9_MI_STRICT	Myocardial infarction, strict	Myocardial infarction, strict || ||	TRUE	MedicineITLab	22	38029723	0.0032	5.106e-18	291516	ukb-bub35-ALB	ALB || id:ukb-bub35-ALB	TRUE	reported	MedicineITLab	2	TRUE			0.000256974	291516	4.58525e-06	369139	TRUE	2.07057e-08	0.000239189	69.7435	106.704	74.9307
rs12768143	T	A	T	A	-0.0161	-0.0208205	0.285976	0.287915	FALSE	TRUE	FALSE	finngen_R10_I9_MI_STRICT	10	22519915	0.0113426	369139	0.0664171	Myocardial infarction, strict || id:finngen_R10_I9_MI_STRICT	Myocardial infarction, strict	Myocardial infarction, strict || ||	TRUE	MedicineITLab	10	22808844	0.0028	5.357e-09	291516	ukb-bub35-ALB	ALB || id:ukb-bub35-ALB	TRUE	reported	MedicineITLab	2	TRUE			0.000113404	291516	9.12779e-06	369139	TRUE	0.00207924	0.000105858	30.8624	106.704	33.0625
rs12909307	G	A	G	A	0.0152	-0.0279487	0.355456	0.563218	FALSE	FALSE	FALSE	finngen_R10_I9_MI_STRICT	15	74769588	0.0103142	369139	0.0067338	Myocardial infarction, strict || id:finngen_R10_I9_MI_STRICT	Myocardial infarction, strict	Myocardial infarction, strict || ||	TRUE	MedicineITLab	15	75061929	0.0027	1.346e-08	291516	ukb-bub35-ALB	ALB || id:ukb-bub35-ALB	TRUE	reported	MedicineITLab	2	TRUE			0.000108706	291516	1.9891e-05	369139	TRUE	0.0160379	0.000105866	30.8646	106.704	31.6927
rs12924886	T	A	T	A	0.0298	0.048833	0.192609	0.193314	FALSE	TRUE	FALSE	finngen_R10_I9_MI_STRICT	16	72041694	0.0128248	369139	0.000140262	Myocardial infarction, strict || id:finngen_R10_I9_MI_STRICT	Myocardial infarction, strict	Myocardial infarction, strict || ||	TRUE	MedicineITLab	16	72075593	0.0032	5.426e-21	291516	ukb-bub35-ALB	ALB || id:ukb-bub35-ALB	TRUE	reported	MedicineITLab	2	TRUE			0.000297402	291516	3.92754e-05	369139	TRUE	9.36374e-06	0.0002762	80.5383	106.704	86.7227
rs12958166	T	G	T	G	0.0296	0.0253594	0.274649	0.226528	FALSE	FALSE	FALSE	finngen_R10_I9_MI_STRICT	18	62533745	0.012236	369139	0.0382164	Myocardial infarction, strict || id:finngen_R10_I9_MI_STRICT	Myocardial infarction, strict	Myocardial infarction, strict || ||	TRUE	MedicineITLab	18	60200978	0.0028	2.012e-26	291516	ukb-bub35-ALB	ALB || id:ukb-bub35-ALB	TRUE	reported	MedicineITLab	2	TRUE			0.000383214	291516	1.16361e-05	369139	TRUE	6.80671e-11	0.000349092	101.801	106.704	111.755
rs13108218	G	A	G	A	-0.0444	0.00264242	0.389008	0.67901	FALSE	FALSE	FALSE	finngen_R10_I9_MI_STRICT	4	3442204	0.0109991	369139	0.810145	Myocardial infarction, strict || id:finngen_R10_I9_MI_STRICT	Myocardial infarction, strict	Myocardial infarction, strict || ||	TRUE	MedicineITLab	4	3443931	0.0026	1.483e-66	291516	ukb-bub35-ALB	ALB || id:ukb-bub35-ALB	TRUE	reported	MedicineITLab	2	TRUE			0.000999368	291516	1.56351e-07	369139	TRUE	2.02831e-36	0.000937109	273.437	106.704	291.621
rs13111128	A	G	A	G	-0.0183	-0.0181336	0.303848	0.355111	FALSE	FALSE	FALSE	finngen_R10_I9_MI_STRICT	4	55578154	0.0106558	369139	0.0888014	Myocardial infarction, strict || id:finngen_R10_I9_MI_STRICT	Myocardial infarction, strict	Myocardial infarction, strict || ||	TRUE	MedicineITLab	4	56444321	0.0027	2.379e-11	291516	ukb-bub35-ALB	ALB || id:ukb-bub35-ALB	TRUE	reported	MedicineITLab	2	TRUE			0.00015756	291516	7.84522e-06	369139	TRUE	8.29248e-05	0.000141675	41.306	106.704	45.9383
rs13135092	G	A	G	A	-0.0533	-0.00417111	0.079928	0.0177756	FALSE	FALSE	FALSE	finngen_R10_I9_MI_STRICT	4	102276925	0.0392401	369139	0.915347	Myocardial infarction, strict || id:finngen_R10_I9_MI_STRICT	Myocardial infarction, strict	Myocardial infarction, strict || ||	TRUE	MedicineITLab	4	103198082	0.0046	3.735e-31	291516	ukb-bub35-ALB	ALB || id:ukb-bub35-ALB	TRUE	reported	MedicineITLab	2	TRUE			0.000460341	291516	3.06094e-08	369139	TRUE	8.70502e-18	0.000417835	121.856	106.704	134.258
rs1330539	C	T	C	T	0.0168	-0.0182223	0.396642	0.672091	FALSE	FALSE	FALSE	finngen_R10_I9_MI_STRICT	13	109721958	0.0108783	369139	0.0939139	Myocardial infarction, strict || id:finngen_R10_I9_MI_STRICT	Myocardial infarction, strict	Myocardial infarction, strict || ||	TRUE	MedicineITLab	13	110374305	0.0026	5.249e-11	291516	ukb-bub35-ALB	ALB || id:ukb-bub35-ALB	TRUE	reported	MedicineITLab	2	TRUE			0.000143202	291516	7.6014e-06	369139	TRUE	0.000201505	0.00013509	39.3859	106.704	41.7515
rs1331309	G	T	G	T	0.0223	-0.0212946	0.25361	0.346316	FALSE	FALSE	FALSE	finngen_R10_I9_MI_STRICT	6	135085040	0.0108031	369139	0.0487057	Myocardial infarction, strict || id:finngen_R10_I9_MI_STRICT	Myocardial infarction, strict	Myocardial infarction, strict || ||	TRUE	MedicineITLab	6	135406178	0.0029	9.213e-15	291516	ukb-bub35-ALB	ALB || id:ukb-bub35-ALB	TRUE	reported	MedicineITLab	2	TRUE			0.000202799	291516	1.05257e-05	369139	TRUE	9.0632e-06	0.000188266	54.8925	106.704	59.1308
rs13322435	G	A	G	A	0.0243	0.00922664	0.410663	0.333079	FALSE	FALSE	FALSE	finngen_R10_I9_MI_STRICT	3	157077679	0.0108668	369139	0.395844	Myocardial infarction, strict || id:finngen_R10_I9_MI_STRICT	Myocardial infarction, strict	Myocardial infarction, strict || ||	TRUE	MedicineITLab	3	156795468	0.0025	1.306e-21	291516	ukb-bub35-ALB	ALB || id:ukb-bub35-ALB	TRUE	reported	MedicineITLab	2	TRUE			0.000323991	291516	1.95297e-06	369139	TRUE	2.06671e-11	0.000285819	83.3442	106.704	94.4784
rs13389219	T	C	T	C	-0.0312	-0.0111728	0.394877	0.349476	FALSE	FALSE	FALSE	finngen_R10_I9_MI_STRICT	2	164672366	0.0107443	369139	0.298397	Myocardial infarction, strict || id:finngen_R10_I9_MI_STRICT	Myocardial infarction, strict	Myocardial infarction, strict || ||	TRUE	MedicineITLab	2	165528876	0.0026	2.417e-34	291516	ukb-bub35-ALB	ALB || id:ukb-bub35-ALB	TRUE	reported	MedicineITLab	2	TRUE			0.000493729	291516	2.9294e-06	369139	TRUE	1.24823e-16	0.000465205	135.677	106.704	144
rs1386002	A	C	A	C	0.0186	0.00254837	0.476542	0.520966	FALSE	FALSE	FALSE	finngen_R10_I9_MI_STRICT	12	12994033	0.0102491	369139	0.803637	Myocardial infarction, strict || id:finngen_R10_I9_MI_STRICT	Myocardial infarction, strict	Myocardial infarction, strict || ||	TRUE	MedicineITLab	12	13146967	0.0025	1.115e-13	291516	ukb-bub35-ALB	ALB || id:ukb-bub35-ALB	TRUE	reported	MedicineITLab	2	TRUE			0.000189847	291516	1.67481e-07	369139	TRUE	6.81409e-08	0.000172599	50.3238	106.704	55.3536
rs139974673	C	T	C	T	0.155	-0.00307524	0.0251532	0.00510161	FALSE	FALSE	FALSE	finngen_R10_I9_MI_STRICT	15	43735687	0.0712893	369139	0.965592	Myocardial infarction, strict || id:finngen_R10_I9_MI_STRICT	Myocardial infarction, strict	Myocardial infarction, strict || ||	TRUE	MedicineITLab	15	44027885	0.008	1.153e-83	291516	ukb-bub35-ALB	ALB || id:ukb-bub35-ALB	TRUE	reported	MedicineITLab	2	TRUE			0.00128607	291516	5.04106e-09	369139	TRUE	2.47383e-47	0.00117821	343.87	106.704	375.391
rs145532912	C	T	C	T	0.0875	-0.0165953	0.0179539	0.0715818	FALSE	FALSE	FALSE	finngen_R10_I9_MI_STRICT	3	48534145	0.0198847	369139	0.403957	Myocardial infarction, strict || id:finngen_R10_I9_MI_STRICT	Myocardial infarction, strict	Myocardial infarction, strict || ||	TRUE	MedicineITLab	3	48571578	0.0095	2.395e-20	291516	ukb-bub35-ALB	ALB || id:ukb-bub35-ALB	TRUE	reported	MedicineITLab	2	TRUE			0.000290926	291516	1.88688e-06	369139	TRUE	2.45023e-10	0.000269983	78.7251	106.704	84.8338
rs147651823	A	C	A	C	-0.0343	-0.0324069	0.0473834	0.0442438	FALSE	FALSE	FALSE	finngen_R10_I9_MI_STRICT	19	34965273	0.0250353	369139	0.19551	Myocardial infarction, strict || id:finngen_R10_I9_MI_STRICT	Myocardial infarction, strict	Myocardial infarction, strict || ||	TRUE	MedicineITLab	19	35456177	0.006	8.617e-09	291516	ukb-bub35-ALB	ALB || id:ukb-bub35-ALB	TRUE	reported	MedicineITLab	2	TRUE			0.000112093	291516	4.53921e-06	369139	TRUE	0.000641981	0.000106209	30.9648	106.704	32.6803
rs148269941	T	A	T	A	-0.0297	-0.0197743	0.1772	0.0517651	FALSE	TRUE	FALSE	finngen_R10_I9_MI_STRICT	17	45463106	0.0234525	369139	0.399137	Myocardial infarction, strict || id:finngen_R10_I9_MI_STRICT	Myocardial infarction, strict	Myocardial infarction, strict || ||	TRUE	MedicineITLab	17	43540472	0.0033	8.196e-20	291516	ukb-bub35-ALB	ALB || id:ukb-bub35-ALB	TRUE	reported	MedicineITLab	2	TRUE			0.000277783	291516	1.92591e-06	369139	TRUE	6.95809e-10	0.000257218	75.0019	106.704	81
rs148341739	T	C	T	C	-0.0858	-0.00501583	0.0114514	0.00489718	FALSE	FALSE	FALSE	finngen_R10_I9_MI_STRICT	19	49477967	0.0736661	369139	0.945715	Myocardial infarction, strict || id:finngen_R10_I9_MI_STRICT	Myocardial infarction, strict	Myocardial infarction, strict || ||	TRUE	MedicineITLab	19	49981224	0.0118	3.363e-13	291516	ukb-bub35-ALB	ALB || id:ukb-bub35-ALB	TRUE	reported	MedicineITLab	2	TRUE			0.000181331	291516	1.25592e-08	369139	TRUE	7.05492e-08	0.000166671	48.5952	106.704	52.8702
rs1485995	A	G	A	G	0.0176	0.000670157	0.33674	0.690725	FALSE	FALSE	FALSE	finngen_R10_I9_MI_STRICT	11	69492939	0.0110533	369139	0.951654	Myocardial infarction, strict || id:finngen_R10_I9_MI_STRICT	Myocardial infarction, strict	Myocardial infarction, strict || ||	TRUE	MedicineITLab	11	69307707	0.0027	3.436e-11	291516	ukb-bub35-ALB	ALB || id:ukb-bub35-ALB	TRUE	reported	MedicineITLab	2	TRUE			0.000145739	291516	9.95822e-09	369139	TRUE	1.35064e-06	0.000138367	40.3416	106.704	42.4911
rs149092986	C	T	C	T	-0.0589	-0.0282892	0.0235098	0.0196991	FALSE	FALSE	FALSE	finngen_R10_I9_MI_STRICT	7	111984034	0.0368116	369139	0.442198	Myocardial infarction, strict || id:finngen_R10_I9_MI_STRICT	Myocardial infarction, strict	Myocardial infarction, strict || ||	TRUE	MedicineITLab	7	111624089	0.0085	3.381e-12	291516	ukb-bub35-ALB	ALB || id:ukb-bub35-ALB	TRUE	reported	MedicineITLab	2	TRUE			0.000164688	291516	1.59987e-06	369139	TRUE	3.02576e-06	0.000159286	46.4415	106.704	48.0167
rs149131600	T	C	T	C	0.0837	0.00407052	0.16832	0.149856	FALSE	FALSE	FALSE	finngen_R10_I9_MI_STRICT	19	35058218	0.0143501	369139	0.776673	Myocardial infarction, strict || id:finngen_R10_I9_MI_STRICT	Myocardial infarction, strict	Myocardial infarction, strict || ||	TRUE	MedicineITLab	19	35549122	0.0033	1.89e-141	291516	ukb-bub35-ALB	ALB || id:ukb-bub35-ALB	TRUE	reported	MedicineITLab	2	TRUE			0.00220194	291516	2.17973e-07	369139	TRUE	1.49481e-78	0.00196143	572.908	106.704	643.314
rs149807892	T	C	T	C	0.1297	0.0362281	0.0153872	0.00483972	FALSE	FALSE	FALSE	finngen_R10_I9_MI_STRICT	19	49656499	0.073719	369139	0.623119	Myocardial infarction, strict || id:finngen_R10_I9_MI_STRICT	Myocardial infarction, strict	Myocardial infarction, strict || ||	TRUE	MedicineITLab	19	50159756	0.0102	8.015e-37	291516	ukb-bub35-ALB	ALB || id:ukb-bub35-ALB	TRUE	reported	MedicineITLab	2	TRUE			0.000554344	291516	6.54251e-07	369139	TRUE	4.4096e-20	0.000509724	148.667	106.704	161.689
rs1500187	G	A	G	A	-0.0234	-0.00616862	0.4524	0.501674	FALSE	FALSE	FALSE	finngen_R10_I9_MI_STRICT	5	123488984	0.0102453	369139	0.547112	Myocardial infarction, strict || id:finngen_R10_I9_MI_STRICT	Myocardial infarction, strict	Myocardial infarction, strict || ||	TRUE	MedicineITLab	5	122824678	0.0025	1.027e-20	291516	ukb-bub35-ALB	ALB || id:ukb-bub35-ALB	TRUE	reported	MedicineITLab	2	TRUE			0.000300443	291516	9.82061e-07	369139	TRUE	4.21737e-11	0.000271299	79.1088	106.704	87.6096
rs150783681	C	G	C	G	-0.1229	0.0167024	0.0200034	0.0173546	FALSE	TRUE	FALSE	finngen_R10_I9_MI_STRICT	4	73390304	0.0394938	369139	0.67236	Myocardial infarction, strict || id:finngen_R10_I9_MI_STRICT	Myocardial infarction, strict	Myocardial infarction, strict || ||	TRUE	MedicineITLab	4	74256021	0.0089	2.555e-43	291516	ukb-bub35-ALB	ALB || id:ukb-bub35-ALB	TRUE	reported	MedicineITLab	2	TRUE			0.000653703	291516	4.8452e-07	369139	TRUE	1.01603e-23	0.000592191	172.734	106.704	190.688
rs150860045	A	G	A	G	0.0148	0.0312784	0.377061	0.301432	FALSE	FALSE	FALSE	finngen_R10_I9_MI_STRICT	12	12516028	0.0111499	369139	0.00502736	Myocardial infarction, strict || id:finngen_R10_I9_MI_STRICT	Myocardial infarction, strict	Myocardial infarction, strict || ||	TRUE	MedicineITLab	12	12668962	0.0026	1.099e-08	291516	ukb-bub35-ALB	ALB || id:ukb-bub35-ALB	TRUE	reported	MedicineITLab	2	TRUE			0.00011114	291516	2.13182e-05	369139	TRUE	0.0167823	0.000102899	29.9995	106.704	32.4024
rs157936	G	T	G	T	-0.0203	0.00192994	0.303293	0.385503	FALSE	FALSE	FALSE	finngen_R10_I9_MI_STRICT	7	130900864	0.0105205	369139	0.854448	Myocardial infarction, strict || id:finngen_R10_I9_MI_STRICT	Myocardial infarction, strict	Myocardial infarction, strict || ||	TRUE	MedicineITLab	7	130585623	0.0027	9.536e-14	291516	ukb-bub35-ALB	ALB || id:ukb-bub35-ALB	TRUE	reported	MedicineITLab	2	TRUE			0.000193875	291516	9.11648e-08	369139	TRUE	3.84122e-08	0.000174154	50.7773	106.704	56.5281
rs16950577	C	T	C	T	-0.0266	0.0137934	0.108326	0.0791562	FALSE	FALSE	FALSE	finngen_R10_I9_MI_STRICT	16	79545554	0.0189703	369139	0.467161	Myocardial infarction, strict || id:finngen_R10_I9_MI_STRICT	Myocardial infarction, strict	Myocardial infarction, strict || ||	TRUE	MedicineITLab	16	79579451	0.004	3.066e-11	291516	ukb-bub35-ALB	ALB || id:ukb-bub35-ALB	TRUE	reported	MedicineITLab	2	TRUE			0.000151676	291516	1.43221e-06	369139	TRUE	7.19929e-06	0.000136689	39.8521	106.704	44.2225
rs17361251	A	C	A	C	0.0244	0.01665	0.476263	0.466231	FALSE	FALSE	FALSE	finngen_R10_I9_MI_STRICT	1	178551442	0.0102712	369139	0.10501	Myocardial infarction, strict || id:finngen_R10_I9_MI_STRICT	Myocardial infarction, strict	Myocardial infarction, strict || ||	TRUE	MedicineITLab	1	178520577	0.0025	2.014e-22	291516	ukb-bub35-ALB	ALB || id:ukb-bub35-ALB	TRUE	reported	MedicineITLab	2	TRUE			0.000326662	291516	7.11861e-06	369139	TRUE	5.02467e-10	0.000297009	86.608	106.704	95.2576
rs17639203	G	T	G	T	0.0327	0.0485403	0.0502712	0.0244659	FALSE	FALSE	FALSE	finngen_R10_I9_MI_STRICT	3	33416583	0.0333615	369139	0.145675	Myocardial infarction, strict || id:finngen_R10_I9_MI_STRICT	Myocardial infarction, strict	Myocardial infarction, strict || ||	TRUE	MedicineITLab	3	33458075	0.0057	8.585e-09	291516	ukb-bub35-ALB	ALB || id:ukb-bub35-ALB	TRUE	reported	MedicineITLab	2	TRUE			0.000112885	291516	5.73487e-06	369139	TRUE	0.000894794	0.000102104	29.7679	106.704	32.9114
rs1902176	G	T	G	T	0.0167	-0.0215288	0.362509	0.73752	FALSE	FALSE	FALSE	finngen_R10_I9_MI_STRICT	4	15097482	0.0116139	369139	0.0637808	Myocardial infarction, strict || id:finngen_R10_I9_MI_STRICT	Myocardial infarction, strict	Myocardial infarction, strict || ||	TRUE	MedicineITLab	4	15099106	0.0026	1.486e-10	291516	ukb-bub35-ALB	ALB || id:ukb-bub35-ALB	TRUE	reported	MedicineITLab	2	TRUE			0.000141503	291516	9.30876e-06	369139	TRUE	0.000357344	0.000128901	37.5812	106.704	41.2559
rs198441	G	A	G	A	-0.0172	-0.0220201	0.322903	0.309145	FALSE	FALSE	FALSE	finngen_R10_I9_MI_STRICT	11	61740907	0.0111015	369139	0.0473097	Myocardial infarction, strict || id:finngen_R10_I9_MI_STRICT	Myocardial infarction, strict	Myocardial infarction, strict || ||	TRUE	MedicineITLab	11	61508379	0.0027	1.262e-10	291516	ukb-bub35-ALB	ALB || id:ukb-bub35-ALB	TRUE	reported	MedicineITLab	2	TRUE			0.00013919	291516	1.06582e-05	369139	TRUE	0.000572948	0.000129363	37.716	106.704	40.5816
rs1986133	T	C	T	C	0.0185	0.0109525	0.325182	0.739671	FALSE	FALSE	FALSE	finngen_R10_I9_MI_STRICT	1	23478424	0.0116335	369139	0.346467	Myocardial infarction, strict || id:finngen_R10_I9_MI_STRICT	Myocardial infarction, strict	Myocardial infarction, strict || ||	TRUE	MedicineITLab	1	23804917	0.0027	4.976e-12	291516	ukb-bub35-ALB	ALB || id:ukb-bub35-ALB	TRUE	reported	MedicineITLab	2	TRUE			0.000161023	291516	2.40114e-06	369139	TRUE	6.91817e-06	0.000150206	43.7937	106.704	46.9479
rs1998043	G	A	G	A	-0.0254	0.0360471	0.165796	0.121501	FALSE	FALSE	FALSE	finngen_R10_I9_MI_STRICT	6	160676839	0.0157414	369139	0.0220237	Myocardial infarction, strict || id:finngen_R10_I9_MI_STRICT	Myocardial infarction, strict	Myocardial infarction, strict || ||	TRUE	MedicineITLab	6	161097871	0.0033	3.294e-14	291516	ukb-bub35-ALB	ALB || id:ukb-bub35-ALB	TRUE	reported	MedicineITLab	2	TRUE			0.000203185	291516	1.42056e-05	369139	TRUE	2.31523e-05	0.000178461	52.0332	106.704	59.2433
rs2015083	T	A	T	A	-0.0158	-0.0125534	0.284673	0.261999	FALSE	TRUE	FALSE	finngen_R10_I9_MI_STRICT	21	46321178	0.0116241	369139	0.280166	Myocardial infarction, strict || id:finngen_R10_I9_MI_STRICT	Myocardial infarction, strict	Myocardial infarction, strict || ||	TRUE	MedicineITLab	21	47741092	0.0028	1.742e-08	291516	ukb-bub35-ALB	ALB || id:ukb-bub35-ALB	TRUE	reported	MedicineITLab	2	TRUE			0.000109217	291516	3.15948e-06	369139	TRUE	0.000464306	0.000101671	29.6414	106.704	31.8418
rs2075081	G	A	G	A	0.015	-0.0112521	0.424231	0.56844	FALSE	FALSE	FALSE	finngen_R10_I9_MI_STRICT	7	150792712	0.0104201	369139	0.280213	Myocardial infarction, strict || id:finngen_R10_I9_MI_STRICT	Myocardial infarction, strict	Myocardial infarction, strict || ||	TRUE	MedicineITLab	7	150489800	0.0025	2.269e-09	291516	ukb-bub35-ALB	ALB || id:ukb-bub35-ALB	TRUE	reported	MedicineITLab	2	TRUE			0.000123478	291516	3.15889e-06	369139	TRUE	0.000164852	0.000109917	32.0457	106.704	36
rs2211447	C	T	C	T	-0.02	0.00929378	0.181154	0.157764	FALSE	FALSE	FALSE	finngen_R10_I9_MI_STRICT	6	108789071	0.0139869	369139	0.506395	Myocardial infarction, strict || id:finngen_R10_I9_MI_STRICT	Myocardial infarction, strict	Myocardial infarction, strict || ||	TRUE	MedicineITLab	6	109110274	0.0032	5.254e-10	291516	ukb-bub35-ALB	ALB || id:ukb-bub35-ALB	TRUE	reported	MedicineITLab	2	TRUE			0.000133981	291516	1.19606e-06	369139	TRUE	2.33333e-05	0.00011867	34.598	106.704	39.0625
rs2227831	G	A	G	A	-0.0529	-0.030953	0.0433215	0.040282	FALSE	FALSE	FALSE	finngen_R10_I9_MI_STRICT	5	76727669	0.0260559	369139	0.234853	Myocardial infarction, strict || id:finngen_R10_I9_MI_STRICT	Myocardial infarction, strict	Myocardial infarction, strict || ||	TRUE	MedicineITLab	5	76023494	0.0061	2.817e-18	291516	ukb-bub35-ALB	ALB || id:ukb-bub35-ALB	TRUE	reported	MedicineITLab	2	TRUE			0.000257917	291516	3.823e-06	369139	TRUE	1.24852e-08	0.000231959	67.6349	106.704	75.2059
rs2235886	C	T	C	T	0.022	-0.0218452	0.121567	0.161147	FALSE	FALSE	FALSE	finngen_R10_I9_MI_STRICT	20	20002746	0.0139966	369139	0.118583	Myocardial infarction, strict || id:finngen_R10_I9_MI_STRICT	Myocardial infarction, strict	Myocardial infarction, strict || ||	TRUE	MedicineITLab	20	19983390	0.0039	1.374e-08	291516	ukb-bub35-ALB	ALB || id:ukb-bub35-ALB	TRUE	reported	MedicineITLab	2	TRUE			0.000109146	291516	6.59898e-06	369139	TRUE	0.00147379	0.000103371	30.1373	106.704	31.8212
rs2267867	G	A	G	A	-0.0178	-0.0103578	0.241275	0.262123	FALSE	FALSE	FALSE	finngen_R10_I9_MI_STRICT	20	45337263	0.0116221	369139	0.372814	Myocardial infarction, strict || id:finngen_R10_I9_MI_STRICT	Myocardial infarction, strict	Myocardial infarction, strict || ||	TRUE	MedicineITLab	20	43965903	0.0029	1.116e-09	291516	ukb-bub35-ALB	ALB || id:ukb-bub35-ALB	TRUE	reported	MedicineITLab	2	TRUE			0.00012922	291516	2.15168e-06	369139	TRUE	6.44338e-05	0.000116002	33.8202	106.704	37.6742
rs2278366	G	T	G	T	-0.0155	-0.018195	0.355682	0.627136	FALSE	FALSE	FALSE	finngen_R10_I9_MI_STRICT	2	55966998	0.0105548	369139	0.0847325	Myocardial infarction, strict || id:finngen_R10_I9_MI_STRICT	Myocardial infarction, strict	Myocardial infarction, strict || ||	TRUE	MedicineITLab	2	56194133	0.0026	2.557e-09	291516	ukb-bub35-ALB	ALB || id:ukb-bub35-ALB	TRUE	reported	MedicineITLab	2	TRUE			0.0001219	291516	8.05032e-06	369139	TRUE	0.000929585	0.000110117	32.1043	106.704	35.5399
rs234043	C	T	C	T	0.0174	0.00812938	0.281571	0.740837	FALSE	FALSE	FALSE	finngen_R10_I9_MI_STRICT	3	172595577	0.011684	369139	0.486574	Myocardial infarction, strict || id:finngen_R10_I9_MI_STRICT	Myocardial infarction, strict	Myocardial infarction, strict || ||	TRUE	MedicineITLab	3	172313367	0.0028	3.02e-10	291516	ukb-bub35-ALB	ALB || id:ukb-bub35-ALB	TRUE	reported	MedicineITLab	2	TRUE			0.000132454	291516	1.31143e-06	369139	TRUE	2.87872e-05	0.00012249	35.7119	106.704	38.6173
rs2361954	G	T	G	T	0.0212	0.0241614	0.3801	0.340879	FALSE	FALSE	FALSE	finngen_R10_I9_MI_STRICT	17	68439199	0.0108312	369139	0.0257004	Myocardial infarction, strict || id:finngen_R10_I9_MI_STRICT	Myocardial infarction, strict	Myocardial infarction, strict || ||	TRUE	MedicineITLab	17	66435340	0.0026	1.292e-16	291516	ukb-bub35-ALB	ALB || id:ukb-bub35-ALB	TRUE	reported	MedicineITLab	2	TRUE			0.000228017	291516	1.34802e-05	369139	TRUE	3.97056e-06	0.000211798	61.7551	106.704	66.4852
rs2412476	C	T	C	T	0.0174	0.0152549	0.303442	0.341284	FALSE	FALSE	FALSE	finngen_R10_I9_MI_STRICT	15	40043651	0.0107792	369139	0.157006	Myocardial infarction, strict || id:finngen_R10_I9_MI_STRICT	Myocardial infarction, strict	Myocardial infarction, strict || ||	TRUE	MedicineITLab	15	40335852	0.0027	1.545e-10	291516	ukb-bub35-ALB	ALB || id:ukb-bub35-ALB	TRUE	reported	MedicineITLab	2	TRUE			0.000142446	291516	5.4257e-06	369139	TRUE	0.000105761	0.000127986	37.3144	106.704	41.5309
rs2530784	A	T	A	T	-0.0182	-0.0216656	0.231288	0.21702	FALSE	TRUE	FALSE	finngen_R10_I9_MI_STRICT	7	15964625	0.0123752	369139	0.0799926	Myocardial infarction, strict || id:finngen_R10_I9_MI_STRICT	Myocardial infarction, strict	Myocardial infarction, strict || ||	TRUE	MedicineITLab	7	16004250	0.0029	6.785e-10	291516	ukb-bub35-ALB	ALB || id:ukb-bub35-ALB	TRUE	reported	MedicineITLab	2	TRUE			0.000135092	291516	8.30321e-06	369139	TRUE	0.000418543	0.000117785	34.34	106.704	39.3864
rs256904	T	A	T	A	0.0214	-0.0327918	0.261296	0.317232	FALSE	TRUE	FALSE	finngen_R10_I9_MI_STRICT	5	56514478	0.0109957	369139	0.00286141	Myocardial infarction, strict || id:finngen_R10_I9_MI_STRICT	Myocardial infarction, strict	Myocardial infarction, strict || ||	TRUE	MedicineITLab	5	55810305	0.0028	4.638e-14	291516	ukb-bub35-ALB	ALB || id:ukb-bub35-ALB	TRUE	reported	MedicineITLab	2	TRUE			0.000200339	291516	2.40928e-05	369139	TRUE	0.000190121	0.000176791	51.5462	106.704	58.4133
rs2638314	A	T	A	T	0.034	-0.0277657	0.179043	0.181901	FALSE	TRUE	FALSE	finngen_R10_I9_MI_STRICT	12	56472550	0.013232	369139	0.0358724	Myocardial infarction, strict || id:finngen_R10_I9_MI_STRICT	Myocardial infarction, strict	Myocardial infarction, strict || ||	TRUE	MedicineITLab	12	56866334	0.0032	5.72e-26	291516	ukb-bub35-ALB	ALB || id:ukb-bub35-ALB	TRUE	reported	MedicineITLab	2	TRUE			0.000387106	291516	1.19282e-05	369139	TRUE	5.84222e-11	0.000339833	99.0998	106.704	112.891
rs2654439	C	T	C	T	-0.0196	-0.0124971	0.26398	0.658894	FALSE	FALSE	FALSE	finngen_R10_I9_MI_STRICT	3	71759415	0.0108052	369139	0.247442	Myocardial infarction, strict || id:finngen_R10_I9_MI_STRICT	Myocardial infarction, strict	Myocardial infarction, strict || ||	TRUE	MedicineITLab	3	71808566	0.0028	3.697e-12	291516	ukb-bub35-ALB	ALB || id:ukb-bub35-ALB	TRUE	reported	MedicineITLab	2	TRUE			0.00016806	291516	3.6238e-06	369139	TRUE	8.04344e-06	0.00014928	43.5238	106.704	49
rs2666747	T	C	T	C	-0.0419	0.0141926	0.470338	0.571013	FALSE	FALSE	FALSE	finngen_R10_I9_MI_STRICT	5	72950455	0.0103154	369139	0.168863	Myocardial infarction, strict || id:finngen_R10_I9_MI_STRICT	Myocardial infarction, strict	Myocardial infarction, strict || ||	TRUE	MedicineITLab	5	72246282	0.0025	2.882e-63	291516	ukb-bub35-ALB	ALB || id:ukb-bub35-ALB	TRUE	reported	MedicineITLab	2	TRUE			0.000962654	291516	5.12816e-06	369139	TRUE	3.58022e-31	0.000874716	255.215	106.704	280.898
rs2700938	C	T	C	T	-0.0153	-0.00827552	0.369042	0.354153	FALSE	FALSE	FALSE	finngen_R10_I9_MI_STRICT	7	36045532	0.0106967	369139	0.439135	Myocardial infarction, strict || id:finngen_R10_I9_MI_STRICT	Myocardial infarction, strict	Myocardial infarction, strict || ||	TRUE	MedicineITLab	7	36085142	0.0026	3.027e-09	291516	ukb-bub35-ALB	ALB || id:ukb-bub35-ALB	TRUE	reported	MedicineITLab	2	TRUE			0.000118775	291516	1.62145e-06	369139	TRUE	0.000102452	0.000109016	31.7831	106.704	34.6287
rs2744967	T	C	T	C	-0.0225	0.0385055	0.224464	0.273388	FALSE	FALSE	FALSE	finngen_R10_I9_MI_STRICT	6	34617567	0.0114663	369139	0.000784675	Myocardial infarction, strict || id:finngen_R10_I9_MI_STRICT	Myocardial infarction, strict	Myocardial infarction, strict || ||	TRUE	MedicineITLab	6	34585344	0.003	4.341e-14	291516	ukb-bub35-ALB	ALB || id:ukb-bub35-ALB	TRUE	reported	MedicineITLab	2	TRUE			0.000192921	291516	3.05491e-05	369139	TRUE	0.000737296	0.000176256	51.3901	106.704	56.25
rs2785172	A	G	A	G	-0.019	-0.0091426	0.387041	0.603517	FALSE	FALSE	FALSE	finngen_R10_I9_MI_STRICT	11	35141855	0.0105063	369139	0.384191	Myocardial infarction, strict || id:finngen_R10_I9_MI_STRICT	Myocardial infarction, strict	Myocardial infarction, strict || ||	TRUE	MedicineITLab	11	35163402	0.0026	1.294e-13	291516	ukb-bub35-ALB	ALB || id:ukb-bub35-ALB	TRUE	reported	MedicineITLab	2	TRUE			0.000183156	291516	2.0514e-06	369139	TRUE	1.03831e-06	0.000171287	49.9413	106.704	53.4024
rs2820446	G	C	G	C	-0.0252	-0.0324313	0.290945	0.290742	FALSE	TRUE	FALSE	finngen_R10_I9_MI_STRICT	1	219575476	0.0112781	369139	0.00403274	Myocardial infarction, strict || id:finngen_R10_I9_MI_STRICT	Myocardial infarction, strict	Myocardial infarction, strict || ||	TRUE	MedicineITLab	1	219748818	0.0027	3.37e-20	291516	ukb-bub35-ALB	ALB || id:ukb-bub35-ALB	TRUE	reported	MedicineITLab	2	TRUE			0.000298734	291516	2.24006e-05	369139	TRUE	4.06064e-07	0.000262012	76.4003	106.704	87.1111
rs28472961	T	C	T	C	0.0233	0.0307913	0.117573	0.133342	FALSE	FALSE	FALSE	finngen_R10_I9_MI_STRICT	4	123759003	0.0150517	369139	0.0407868	Myocardial infarction, strict || id:finngen_R10_I9_MI_STRICT	Myocardial infarction, strict	Myocardial infarction, strict || ||	TRUE	MedicineITLab	4	124680158	0.0039	2.198e-09	291516	ukb-bub35-ALB	ALB || id:ukb-bub35-ALB	TRUE	reported	MedicineITLab	2	TRUE			0.000122425	291516	1.13369e-05	369139	TRUE	0.00189119	0.000112649	32.8425	106.704	35.693
rs28687959	T	C	T	C	0.0172	-0.0126444	0.447604	0.584338	FALSE	FALSE	FALSE	finngen_R10_I9_MI_STRICT	4	76500192	0.0103642	369139	0.222466	Myocardial infarction, strict || id:finngen_R10_I9_MI_STRICT	Myocardial infarction, strict	Myocardial infarction, strict || ||	TRUE	MedicineITLab	4	77421345	0.0025	6.857e-12	291516	ukb-bub35-ALB	ALB || id:ukb-bub35-ALB	TRUE	reported	MedicineITLab	2	TRUE			0.000162348	291516	4.03214e-06	369139	TRUE	1.47626e-05	0.000146296	42.6535	106.704	47.3344
rs28688002	A	T	A	T	0.029	-0.0055192	0.227489	0.282396	FALSE	TRUE	FALSE	finngen_R10_I9_MI_STRICT	1	196665337	0.011334	369139	0.626288	Myocardial infarction, strict || id:finngen_R10_I9_MI_STRICT	Myocardial infarction, strict	Myocardial infarction, strict || ||	TRUE	MedicineITLab	1	196634467	0.003	1.665e-22	291516	ukb-bub35-ALB	ALB || id:ukb-bub35-ALB	TRUE	reported	MedicineITLab	2	TRUE			0.000320446	291516	6.42389e-07	369139	TRUE	5.13089e-12	0.000295591	86.1944	106.704	93.4444
rs3099371	T	C	T	C	0.0156	0.0037745	0.4127	0.626084	FALSE	FALSE	FALSE	finngen_R10_I9_MI_STRICT	10	59936924	0.0105575	369139	0.720704	Myocardial infarction, strict || id:finngen_R10_I9_MI_STRICT	Myocardial infarction, strict	Myocardial infarction, strict || ||	TRUE	MedicineITLab	10	61696682	0.0025	7.807e-10	291516	ukb-bub35-ALB	ALB || id:ukb-bub35-ALB	TRUE	reported	MedicineITLab	2	TRUE			0.000133552	291516	3.46265e-07	369139	TRUE	9.56573e-06	0.000117971	34.3941	106.704	38.9376
rs34722856	T	C	T	C	0.0318	-0.00151926	0.109691	0.106822	FALSE	FALSE	FALSE	finngen_R10_I9_MI_STRICT	14	94571926	0.0165256	369139	0.92675	Myocardial infarction, strict || id:finngen_R10_I9_MI_STRICT	Myocardial infarction, strict	Myocardial infarction, strict || ||	TRUE	MedicineITLab	14	95038263	0.004	1.31e-15	291516	ukb-bub35-ALB	ALB || id:ukb-bub35-ALB	TRUE	reported	MedicineITLab	2	TRUE			0.000216761	291516	2.28961e-08	369139	TRUE	4.07093e-09	0.000197513	57.5892	106.704	63.2025
rs35326727	T	A	T	A	-0.015	0.0079028	0.297666	0.277725	FALSE	TRUE	FALSE	finngen_R10_I9_MI_STRICT	17	51084395	0.0114324	369139	0.489402	Myocardial infarction, strict || id:finngen_R10_I9_MI_STRICT	Myocardial infarction, strict	Myocardial infarction, strict || ||	TRUE	MedicineITLab	17	49161756	0.0027	3.191e-08	291516	ukb-bub35-ALB	ALB || id:ukb-bub35-ALB	TRUE	reported	MedicineITLab	2	TRUE			0.000105864	291516	1.29449e-06	369139	TRUE	0.000221205	9.40774e-05	27.4275	106.704	30.8642
rs35511437	A	G	A	G	-0.033	0.0091573	0.247684	0.27035	FALSE	FALSE	FALSE	finngen_R10_I9_MI_STRICT	14	105502574	0.011624	369139	0.430816	Myocardial infarction, strict || id:finngen_R10_I9_MI_STRICT	Myocardial infarction, strict	Myocardial infarction, strict || ||	TRUE	MedicineITLab	14	105968911	0.0029	1.065e-29	291516	ukb-bub35-ALB	ALB || id:ukb-bub35-ALB	TRUE	reported	MedicineITLab	2	TRUE			0.000443997	291516	1.68126e-06	369139	TRUE	1.43959e-15	0.000405841	118.356	106.704	129.489
rs35676551	A	C	A	C	-0.0398	-0.0309729	0.0550881	0.0710868	FALSE	FALSE	FALSE	finngen_R10_I9_MI_STRICT	5	113217866	0.0201628	369139	0.124503	Myocardial infarction, strict || id:finngen_R10_I9_MI_STRICT	Myocardial infarction, strict	Myocardial infarction, strict || ||	TRUE	MedicineITLab	5	112553563	0.0057	2.824e-12	291516	ukb-bub35-ALB	ALB || id:ukb-bub35-ALB	TRUE	reported	MedicineITLab	2	TRUE			0.000167219	291516	6.39251e-06	369139	TRUE	2.68353e-05	0.000164909	48.0813	106.704	48.7547
rs36086195	T	C	T	C	0.0259	0.0220829	0.432886	0.681988	FALSE	FALSE	FALSE	finngen_R10_I9_MI_STRICT	1	16184399	0.0109909	369139	0.0445164	Myocardial infarction, strict || id:finngen_R10_I9_MI_STRICT	Myocardial infarction, strict	Myocardial infarction, strict || ||	TRUE	MedicineITLab	1	16510894	0.0025	1.467e-24	291516	ukb-bub35-ALB	ALB || id:ukb-bub35-ALB	TRUE	reported	MedicineITLab	2	TRUE			0.000368044	291516	1.09359e-05	369139	TRUE	1.46565e-10	0.000329362	96.0453	106.704	107.33
rs3731612	A	G	A	G	-0.021	0.00170558	0.153642	0.149056	FALSE	FALSE	FALSE	finngen_R10_I9_MI_STRICT	2	118985289	0.014333	369139	0.905278	Myocardial infarction, strict || id:finngen_R10_I9_MI_STRICT	Myocardial infarction, strict	Myocardial infarction, strict || ||	TRUE	MedicineITLab	2	119742865	0.0036	3.433e-09	291516	ukb-bub35-ALB	ALB || id:ukb-bub35-ALB	TRUE	reported	MedicineITLab	2	TRUE			0.000116714	291516	3.83603e-08	369139	TRUE	1.85851e-05	0.000114692	33.4381	106.704	34.0278
rs3740688	T	G	T	G	0.026	0.0247066	0.448402	0.532072	FALSE	FALSE	FALSE	finngen_R10_I9_MI_STRICT	11	47358789	0.010273	369139	0.0161726	Myocardial infarction, strict || id:finngen_R10_I9_MI_STRICT	Myocardial infarction, strict	Myocardial infarction, strict || ||	TRUE	MedicineITLab	11	47380340	0.0025	2.971e-25	291516	ukb-bub35-ALB	ALB || id:ukb-bub35-ALB	TRUE	reported	MedicineITLab	2	TRUE			0.000370891	291516	1.56688e-05	369139	TRUE	6.57943e-10	0.0003344	97.515	106.704	108.16
rs3758199	T	C	T	C	-0.0148	0.00928981	0.490191	0.445158	FALSE	FALSE	FALSE	finngen_R10_I9_MI_STRICT	9	136205799	0.0103041	369139	0.367288	Myocardial infarction, strict || id:finngen_R10_I9_MI_STRICT	Myocardial infarction, strict	Myocardial infarction, strict || ||	TRUE	MedicineITLab	9	139097645	0.0025	2.568e-09	291516	ukb-bub35-ALB	ALB || id:ukb-bub35-ALB	TRUE	reported	MedicineITLab	2	TRUE			0.000120208	291516	2.20194e-06	369139	TRUE	0.000130142	0.000109478	31.9178	106.704	35.0464
rs3768321	T	G	T	G	-0.0287	0.0155566	0.189694	0.164348	FALSE	FALSE	FALSE	finngen_R10_I9_MI_STRICT	1	39570256	0.0138603	369139	0.261698	Myocardial infarction, strict || id:finngen_R10_I9_MI_STRICT	Myocardial infarction, strict	Myocardial infarction, strict || ||	TRUE	MedicineITLab	1	40035928	0.0032	1.311e-19	291516	ukb-bub35-ALB	ALB || id:ukb-bub35-ALB	TRUE	reported	MedicineITLab	2	TRUE			0.000275857	291516	3.41268e-06	369139	TRUE	2.55024e-09	0.000253219	73.8356	106.704	80.4385
rs3777760	A	G	A	G	0.0163	-0.0276559	0.339718	0.34678	FALSE	FALSE	FALSE	finngen_R10_I9_MI_STRICT	6	12150578	0.0107542	369139	0.0101221	Myocardial infarction, strict || id:finngen_R10_I9_MI_STRICT	Myocardial infarction, strict	Myocardial infarction, strict || ||	TRUE	MedicineITLab	6	12150811	0.0026	4.756e-10	291516	ukb-bub35-ALB	ALB || id:ukb-bub35-ALB	TRUE	reported	MedicineITLab	2	TRUE			0.000134806	291516	1.79153e-05	369139	TRUE	0.00290278	0.000119194	34.7508	106.704	39.3033
rs3802885	C	A	C	A	0.0322	0.0264982	0.0860985	0.0277893	FALSE	FALSE	FALSE	finngen_R10_I9_MI_STRICT	11	119161980	0.0308614	369139	0.39055	Myocardial infarction, strict || id:finngen_R10_I9_MI_STRICT	Myocardial infarction, strict	Myocardial infarction, strict || ||	TRUE	MedicineITLab	11	119032689	0.0045	1.518e-12	291516	ukb-bub35-ALB	ALB || id:ukb-bub35-ALB	TRUE	reported	MedicineITLab	2	TRUE			0.000175611	291516	1.99716e-06	369139	TRUE	1.76856e-06	0.000163169	47.5737	106.704	51.202
rs3810484	G	A	G	A	0.0146	-0.00698866	0.447209	0.395161	FALSE	FALSE	FALSE	finngen_R10_I9_MI_STRICT	20	63562750	0.0105355	369139	0.507111	Myocardial infarction, strict || id:finngen_R10_I9_MI_STRICT	Myocardial infarction, strict	Myocardial infarction, strict || ||	TRUE	MedicineITLab	20	62194103	0.0025	4.788e-09	291516	ukb-bub35-ALB	ALB || id:ukb-bub35-ALB	TRUE	reported	MedicineITLab	2	TRUE			0.000116981	291516	1.19204e-06	369139	TRUE	8.68611e-05	0.000105392	30.7265	106.704	34.1056
rs395980	G	T	G	T	0.0218	0.00918005	0.266232	0.274572	FALSE	FALSE	FALSE	finngen_R10_I9_MI_STRICT	4	176508921	0.0114513	369139	0.42275	Myocardial infarction, strict || id:finngen_R10_I9_MI_STRICT	Myocardial infarction, strict	Myocardial infarction, strict || ||	TRUE	MedicineITLab	4	177430072	0.0028	1.154e-14	291516	ukb-bub35-ALB	ALB || id:ukb-bub35-ALB	TRUE	reported	MedicineITLab	2	TRUE			0.000207897	291516	1.74097e-06	369139	TRUE	1.24306e-07	0.000185679	54.138	106.704	60.6173
rs4240624	A	G	A	G	0.0622	0.0112853	0.0932484	0.857074	FALSE	FALSE	FALSE	finngen_R10_I9_MI_STRICT	8	9326721	0.0145747	369139	0.438747	Myocardial infarction, strict || id:finngen_R10_I9_MI_STRICT	Myocardial infarction, strict	Myocardial infarction, strict || ||	TRUE	MedicineITLab	8	9184231	0.0043	8.242e-48	291516	ukb-bub35-ALB	ALB || id:ukb-bub35-ALB	TRUE	reported	MedicineITLab	2	TRUE			0.000717254	291516	1.6242e-06	369139	TRUE	7.27449e-25	0.000654245	190.846	106.704	209.24
rs4327724	T	C	T	C	0.0312	0.0124336	0.077035	0.108503	FALSE	FALSE	FALSE	finngen_R10_I9_MI_STRICT	6	31364911	0.0164727	369139	0.450368	Myocardial infarction, strict || id:finngen_R10_I9_MI_STRICT	Myocardial infarction, strict	Myocardial infarction, strict || ||	TRUE	MedicineITLab	6	31332688	0.0047	2.693e-11	291516	ukb-bub35-ALB	ALB || id:ukb-bub35-ALB	TRUE	reported	MedicineITLab	2	TRUE			0.000151143	291516	1.54339e-06	369139	TRUE	8.17434e-06	0.000138424	40.3582	106.704	44.067
rs4346167	A	G	A	G	0.0147	0.00988577	0.362071	0.632355	FALSE	FALSE	FALSE	finngen_R10_I9_MI_STRICT	15	31428190	0.0106306	369139	0.352404	Myocardial infarction, strict || id:finngen_R10_I9_MI_STRICT	Myocardial infarction, strict	Myocardial infarction, strict || ||	TRUE	MedicineITLab	15	31720393	0.0026	2.229e-08	291516	ukb-bub35-ALB	ALB || id:ukb-bub35-ALB	TRUE	reported	MedicineITLab	2	TRUE			0.000109643	291516	2.3427e-06	369139	TRUE	0.000308083	9.9823e-05	29.1027	106.704	31.966
rs4458838	A	G	A	G	-0.0155	0.000284929	0.372481	0.336353	FALSE	FALSE	FALSE	finngen_R10_I9_MI_STRICT	8	30409490	0.0108593	369139	0.979067	Myocardial infarction, strict || id:finngen_R10_I9_MI_STRICT	Myocardial infarction, strict	Myocardial infarction, strict || ||	TRUE	MedicineITLab	8	30267006	0.0026	3.674e-09	291516	ukb-bub35-ALB	ALB || id:ukb-bub35-ALB	TRUE	reported	MedicineITLab	2	TRUE			0.0001219	291516	1.86501e-09	369139	TRUE	9.0509e-06	0.000112312	32.7441	106.704	35.5399
rs4499445	T	G	T	G	-0.0229	0.00749662	0.350516	0.760022	FALSE	FALSE	FALSE	finngen_R10_I9_MI_STRICT	2	101498868	0.012017	369139	0.532737	Myocardial infarction, strict || id:finngen_R10_I9_MI_STRICT	Myocardial infarction, strict	Myocardial infarction, strict || ||	TRUE	MedicineITLab	2	102115330	0.0026	2.458e-18	291516	ukb-bub35-ALB	ALB || id:ukb-bub35-ALB	TRUE	reported	MedicineITLab	2	TRUE			0.000266041	291516	1.05427e-06	369139	TRUE	6.87222e-10	0.000238769	69.621	106.704	77.5754
rs4500785	G	C	G	C	-0.0368	-0.0166107	0.107201	0.0998918	FALSE	TRUE	FALSE	finngen_R10_I9_MI_STRICT	17	16945251	0.0170645	369139	0.33035	Myocardial infarction, strict || id:finngen_R10_I9_MI_STRICT	Myocardial infarction, strict	Myocardial infarction, strict || ||	TRUE	MedicineITLab	17	16848565	0.0041	1.225e-19	291516	ukb-bub35-ALB	ALB || id:ukb-bub35-ALB	TRUE	reported	MedicineITLab	2	TRUE			0.000276279	291516	2.56685e-06	369139	TRUE	1.34194e-09	0.000259226	75.5875	106.704	80.5616
rs4657041	C	T	C	T	0.0188	-0.0202075	0.472029	0.504071	FALSE	FALSE	FALSE	finngen_R10_I9_MI_STRICT	1	161509069	0.0102259	369139	0.0481415	Myocardial infarction, strict || id:finngen_R10_I9_MI_STRICT	Myocardial infarction, strict	Myocardial infarction, strict || ||	TRUE	MedicineITLab	1	161478859	0.0025	5.581e-14	291516	ukb-bub35-ALB	ALB || id:ukb-bub35-ALB	TRUE	reported	MedicineITLab	2	TRUE			0.000193951	291516	1.05786e-05	369139	TRUE	1.64513e-05	0.000176167	51.3642	106.704	56.5504
rs4665972	C	T	C	T	-0.059	-0.00667803	0.38687	0.625242	FALSE	FALSE	FALSE	finngen_R10_I9_MI_STRICT	2	27375230	0.0105543	369139	0.526908	Myocardial infarction, strict || id:finngen_R10_I9_MI_STRICT	Myocardial infarction, strict	Myocardial infarction, strict || ||	TRUE	MedicineITLab	2	27598097	0.0026	4.41e-116	291516	ukb-bub35-ALB	ALB || id:ukb-bub35-ALB	TRUE	reported	MedicineITLab	2	TRUE			0.00176332	291516	1.08455e-06	369139	TRUE	1.9852e-61	0.0016514	482.202	106.704	514.941
rs4691382	G	A	G	A	-0.0198	-0.00306846	0.261216	0.196178	FALSE	FALSE	FALSE	finngen_R10_I9_MI_STRICT	4	156809871	0.0129295	369139	0.812407	Myocardial infarction, strict || id:finngen_R10_I9_MI_STRICT	Myocardial infarction, strict	Myocardial infarction, strict || ||	TRUE	MedicineITLab	4	157731023	0.0029	6.725e-12	291516	ukb-bub35-ALB	ALB || id:ukb-bub35-ALB	TRUE	reported	MedicineITLab	2	TRUE			0.000159884	291516	1.52577e-07	369139	TRUE	7.58355e-07	0.000151313	44.1167	106.704	46.6159
rs4700745	G	A	G	A	0.0163	-0.00300688	0.463817	0.495122	FALSE	FALSE	FALSE	finngen_R10_I9_MI_STRICT	5	180638455	0.0102663	369139	0.769609	Myocardial infarction, strict || id:finngen_R10_I9_MI_STRICT	Myocardial infarction, strict	Myocardial infarction, strict || ||	TRUE	MedicineITLab	5	180065455	0.0025	1.266e-10	291516	ukb-bub35-ALB	ALB || id:ukb-bub35-ALB	TRUE	reported	MedicineITLab	2	TRUE			0.000145805	291516	2.3239e-07	369139	TRUE	2.88307e-06	0.000132149	38.5285	106.704	42.5104
rs4760254	C	G	C	G	-0.0237	-0.02921	0.232076	0.232869	FALSE	TRUE	FALSE	finngen_R10_I9_MI_STRICT	12	57372609	0.0120645	369139	0.0154711	Myocardial infarction, strict || id:finngen_R10_I9_MI_STRICT	Myocardial infarction, strict	Myocardial infarction, strict || ||	TRUE	MedicineITLab	12	57766392	0.0029	5.359e-16	291516	ukb-bub35-ALB	ALB || id:ukb-bub35-ALB	TRUE	reported	MedicineITLab	2	TRUE			0.000229056	291516	1.588e-05	369139	TRUE	6.78579e-06	0.000200205	58.3743	106.704	66.7883
rs4804413	T	C	T	C	0.0172	0.00833575	0.420581	0.396536	FALSE	FALSE	FALSE	finngen_R10_I9_MI_STRICT	19	7222644	0.0104539	369139	0.425227	Myocardial infarction, strict || id:finngen_R10_I9_MI_STRICT	Myocardial infarction, strict	Myocardial infarction, strict || ||	TRUE	MedicineITLab	19	7222655	0.0025	9.619e-12	291516	ukb-bub35-ALB	ALB || id:ukb-bub35-ALB	TRUE	reported	MedicineITLab	2	TRUE			0.000162348	291516	1.72244e-06	369139	TRUE	3.97018e-06	0.000144188	42.0389	106.704	47.3344
rs4805881	C	A	C	A	-0.0274	-0.018586	0.337826	0.657839	FALSE	FALSE	FALSE	finngen_R10_I9_MI_STRICT	19	33405526	0.0107582	369139	0.0840582	Myocardial infarction, strict || id:finngen_R10_I9_MI_STRICT	Myocardial infarction, strict	Myocardial infarction, strict || ||	TRUE	MedicineITLab	19	33896432	0.0026	2.866e-25	291516	ukb-bub35-ALB	ALB || id:ukb-bub35-ALB	TRUE	reported	MedicineITLab	2	TRUE			0.000380829	291516	8.0854e-06	369139	TRUE	1.70446e-11	0.000335889	97.9494	106.704	111.059
rs4946810	C	A	C	A	0.0164	0.00871617	0.360489	0.427294	FALSE	FALSE	FALSE	finngen_R10_I9_MI_STRICT	6	107099066	0.010366	369139	0.400439	Myocardial infarction, strict || id:finngen_R10_I9_MI_STRICT	Myocardial infarction, strict	Myocardial infarction, strict || ||	TRUE	MedicineITLab	6	107420270	0.0026	2.987e-10	291516	ukb-bub35-ALB	ALB || id:ukb-bub35-ALB	TRUE	reported	MedicineITLab	2	TRUE			0.000136465	291516	1.91532e-06	369139	TRUE	3.23437e-05	0.00012401	36.1552	106.704	39.787
rs56188865	C	T	C	T	0.0167	-0.00230415	0.377409	0.358917	FALSE	FALSE	FALSE	finngen_R10_I9_MI_STRICT	1	247442974	0.0106823	369139	0.829223	Myocardial infarction, strict || id:finngen_R10_I9_MI_STRICT	Myocardial infarction, strict	Myocardial infarction, strict || ||	TRUE	MedicineITLab	1	247606276	0.0026	9.521e-11	291516	ukb-bub35-ALB	ALB || id:ukb-bub35-ALB	TRUE	reported	MedicineITLab	2	TRUE			0.000141503	291516	1.26039e-07	369139	TRUE	3.19591e-06	0.000131062	38.2115	106.704	41.2559
rs56369151	A	T	A	T	0.0241	-0.0110179	0.249567	0.286668	FALSE	TRUE	FALSE	finngen_R10_I9_MI_STRICT	1	220865711	0.0113316	369139	0.330893	Myocardial infarction, strict || id:finngen_R10_I9_MI_STRICT	Myocardial infarction, strict	Myocardial infarction, strict || ||	TRUE	MedicineITLab	1	221039053	0.0029	5.558e-17	291516	ukb-bub35-ALB	ALB || id:ukb-bub35-ALB	TRUE	reported	MedicineITLab	2	TRUE			0.000236851	291516	2.5611e-06	369139	TRUE	2.60952e-08	0.000217552	63.4333	106.704	69.0618
rs567910619	T	C	T	C	0.0848	-0.0826979	0.0102056	0.0113169	FALSE	FALSE	FALSE	finngen_R10_I9_MI_STRICT	1	64745107	0.0486211	369139	0.0889672	Myocardial infarction, strict || id:finngen_R10_I9_MI_STRICT	Myocardial infarction, strict	Myocardial infarction, strict || ||	TRUE	MedicineITLab	1	65210790	0.0129	5.495e-11	291516	ukb-bub35-ALB	ALB || id:ukb-bub35-ALB	TRUE	reported	MedicineITLab	2	TRUE			0.000148214	291516	7.83697e-06	369139	TRUE	0.00015445	0.00014528	42.3572	106.704	43.2128
rs573431210	G	T	G	T	-0.1578	0.0223034	0.025071	0.00642242	FALSE	FALSE	FALSE	finngen_R10_I9_MI_STRICT	17	69280242	0.0649721	369139	0.73139	Myocardial infarction, strict || id:finngen_R10_I9_MI_STRICT	Myocardial infarction, strict	Myocardial infarction, strict || ||	TRUE	MedicineITLab	17	67276383	0.0079	1.761e-88	291516	ukb-bub35-ALB	ALB || id:ukb-bub35-ALB	TRUE	reported	MedicineITLab	2	TRUE			0.0013668	291516	3.19228e-07	369139	TRUE	6.49349e-49	0.00121727	355.285	106.704	398.988
rs5756836	A	G	A	G	-0.0408	-0.0455391	0.0569682	0.0371135	FALSE	FALSE	FALSE	finngen_R10_I9_MI_STRICT	22	37847983	0.0272303	369139	0.0944517	Myocardial infarction, strict || id:finngen_R10_I9_MI_STRICT	Myocardial infarction, strict	Myocardial infarction, strict || ||	TRUE	MedicineITLab	22	38243990	0.0053	2.206e-14	291516	ukb-bub35-ALB	ALB || id:ukb-bub35-ALB	TRUE	reported	MedicineITLab	2	TRUE			0.000203245	291516	7.57658e-06	369139	TRUE	3.43069e-06	0.000178858	52.149	106.704	59.2609
rs5757176	G	A	G	A	0.0153	-0.0300192	0.362228	0.367988	FALSE	FALSE	FALSE	finngen_R10_I9_MI_STRICT	22	38610929	0.0106197	369139	0.00470219	Myocardial infarction, strict || id:finngen_R10_I9_MI_STRICT	Myocardial infarction, strict	Myocardial infarction, strict || ||	TRUE	MedicineITLab	22	39006934	0.0026	3.439e-09	291516	ukb-bub35-ALB	ALB || id:ukb-bub35-ALB	TRUE	reported	MedicineITLab	2	TRUE			0.000118775	291516	2.1646e-05	369139	TRUE	0.0117051	0.000108158	31.5331	106.704	34.6287
rs577721086	C	T	C	T	0.0524	0.0409226	0.0474514	0.0645354	FALSE	FALSE	FALSE	finngen_R10_I9_MI_STRICT	6	127118902	0.0210864	369139	0.0522926	Myocardial infarction, strict || id:finngen_R10_I9_MI_STRICT	Myocardial infarction, strict	Myocardial infarction, strict || ||	TRUE	MedicineITLab	6	127440047	0.0059	3.325e-19	291516	ukb-bub35-ALB	ALB || id:ukb-bub35-ALB	TRUE	reported	MedicineITLab	2	TRUE			0.000270509	291516	1.0203e-05	369139	TRUE	8.82939e-08	0.000248215	72.3762	106.704	78.8785
rs582717	T	C	T	C	0.0198	0.012064	0.451398	0.544762	FALSE	FALSE	FALSE	finngen_R10_I9_MI_STRICT	1	25400345	0.0102489	369139	0.239154	Myocardial infarction, strict || id:finngen_R10_I9_MI_STRICT	Myocardial infarction, strict	Myocardial infarction, strict || ||	TRUE	MedicineITLab	1	25726836	0.0025	2.379e-15	291516	ukb-bub35-ALB	ALB || id:ukb-bub35-ALB	TRUE	reported	MedicineITLab	2	TRUE			0.000215128	291516	3.75352e-06	369139	TRUE	2.77646e-07	0.000194168	56.6136	106.704	62.7264
rs58558667	T	G	T	G	0.0238	-0.0215889	0.372468	0.446076	FALSE	FALSE	FALSE	finngen_R10_I9_MI_STRICT	15	60636282	0.0103268	369139	0.0365671	Myocardial infarction, strict || id:finngen_R10_I9_MI_STRICT	Myocardial infarction, strict	Myocardial infarction, strict || ||	TRUE	MedicineITLab	15	60928481	0.0026	2.417e-20	291516	ukb-bub35-ALB	ALB || id:ukb-bub35-ALB	TRUE	reported	MedicineITLab	2	TRUE			0.000287358	291516	1.18396e-05	369139	TRUE	4.94124e-08	0.000264794	77.2117	106.704	83.7929
rs59916403	T	G	T	G	-0.0239	0.0117691	0.35294	0.410256	FALSE	FALSE	FALSE	finngen_R10_I9_MI_STRICT	2	241431336	0.0103725	369139	0.256525	Myocardial infarction, strict || id:finngen_R10_I9_MI_STRICT	Myocardial infarction, strict	Myocardial infarction, strict || ||	TRUE	MedicineITLab	2	242370751	0.0026	3.357e-20	291516	ukb-bub35-ALB	ALB || id:ukb-bub35-ALB	TRUE	reported	MedicineITLab	2	TRUE			0.000289777	291516	3.48763e-06	369139	TRUE	9.52662e-10	0.000260898	76.0754	106.704	84.4985
rs61784860	A	G	A	G	-0.0244	0.0457721	0.0970071	0.0301116	FALSE	FALSE	FALSE	finngen_R10_I9_MI_STRICT	1	109820865	0.0306569	369139	0.135425	Myocardial infarction, strict || id:finngen_R10_I9_MI_STRICT	Myocardial infarction, strict	Myocardial infarction, strict || ||	TRUE	MedicineITLab	1	110363487	0.0043	2.011e-08	291516	ukb-bub35-ALB	ALB || id:ukb-bub35-ALB	TRUE	reported	MedicineITLab	2	TRUE			0.000110442	291516	6.03886e-06	369139	TRUE	0.00115515	0.000104303	30.409	106.704	32.199
rs62374257	C	T	C	T	-0.0171	-0.0251411	0.228245	0.200319	FALSE	FALSE	FALSE	finngen_R10_I9_MI_STRICT	5	86927378	0.0127987	369139	0.0494892	Myocardial infarction, strict || id:finngen_R10_I9_MI_STRICT	Myocardial infarction, strict	Myocardial infarction, strict || ||	TRUE	MedicineITLab	5	86223195	0.003	7.179e-09	291516	ukb-bub35-ALB	ALB || id:ukb-bub35-ALB	TRUE	reported	MedicineITLab	2	TRUE			0.00011144	291516	1.04531e-05	369139	TRUE	0.00311879	0.000103016	30.0336	106.704	32.49
rs6456349	A	G	A	G	0.0155	0.000211691	0.330455	0.61957	FALSE	FALSE	FALSE	finngen_R10_I9_MI_STRICT	6	20404788	0.0105199	369139	0.983945	Myocardial infarction, strict || id:finngen_R10_I9_MI_STRICT	Myocardial infarction, strict	Myocardial infarction, strict || ||	TRUE	MedicineITLab	6	20405019	0.0026	4.939e-09	291516	ukb-bub35-ALB	ALB || id:ukb-bub35-ALB	TRUE	reported	MedicineITLab	2	TRUE			0.0001219	291516	1.09697e-09	369139	TRUE	8.88163e-06	0.000106313	30.995	106.704	35.5399
rs6461354	T	C	T	C	0.0271	0.0106613	0.407141	0.296795	FALSE	FALSE	FALSE	finngen_R10_I9_MI_STRICT	7	17874977	0.0111699	369139	0.339844	Myocardial infarction, strict || id:finngen_R10_I9_MI_STRICT	Myocardial infarction, strict	Myocardial infarction, strict || ||	TRUE	MedicineITLab	7	17914600	0.0025	1.566e-26	291516	ukb-bub35-ALB	ALB || id:ukb-bub35-ALB	TRUE	reported	MedicineITLab	2	TRUE			0.000402925	291516	2.46793e-06	369139	TRUE	8.12637e-14	0.00035454	103.39	106.704	117.506
rs6490409	G	A	G	A	-0.0195	0.00373979	0.155419	0.225303	FALSE	FALSE	FALSE	finngen_R10_I9_MI_STRICT	13	29530017	0.01226	369139	0.760337	Myocardial infarction, strict || id:finngen_R10_I9_MI_STRICT	Myocardial infarction, strict	Myocardial infarction, strict || ||	TRUE	MedicineITLab	13	30104154	0.0035	2.297e-08	291516	ukb-bub35-ALB	ALB || id:ukb-bub35-ALB	TRUE	reported	MedicineITLab	2	TRUE			0.00010647	291516	2.52073e-07	369139	TRUE	7.43553e-05	9.98262e-05	29.1036	106.704	31.0408
rs6552198	A	G	A	G	0.016	-8.05081e-05	0.370238	0.582346	FALSE	FALSE	FALSE	finngen_R10_I9_MI_STRICT	4	176864414	0.0103468	369139	0.993792	Myocardial infarction, strict || id:finngen_R10_I9_MI_STRICT	Myocardial infarction, strict	Myocardial infarction, strict || ||	TRUE	MedicineITLab	4	177785568	0.0026	6.586e-10	291516	ukb-bub35-ALB	ALB || id:ukb-bub35-ALB	TRUE	reported	MedicineITLab	2	TRUE			0.000129891	291516	1.64013e-10	369139	TRUE	4.33397e-06	0.000119379	34.8048	106.704	37.8698
rs6567095	A	G	A	G	0.0221	-0.0281076	0.436622	0.582386	FALSE	FALSE	FALSE	finngen_R10_I9_MI_STRICT	18	59513396	0.0103566	369139	0.00664798	Myocardial infarction, strict || id:finngen_R10_I9_MI_STRICT	Myocardial infarction, strict	Myocardial infarction, strict || ||	TRUE	MedicineITLab	18	57180628	0.0025	1.626e-18	291516	ukb-bub35-ALB	ALB || id:ukb-bub35-ALB	TRUE	reported	MedicineITLab	2	TRUE			0.000267996	291516	1.99534e-05	369139	TRUE	1.54953e-06	0.000240281	70.0622	106.704	78.1456
rs667172	A	G	A	G	0.0165	-0.00186568	0.295798	0.282211	FALSE	FALSE	FALSE	finngen_R10_I9_MI_STRICT	3	107628126	0.0113905	369139	0.869894	Myocardial infarction, strict || id:finngen_R10_I9_MI_STRICT	Myocardial infarction, strict	Myocardial infarction, strict || ||	TRUE	MedicineITLab	3	107346973	0.0027	1.769e-09	291516	ukb-bub35-ALB	ALB || id:ukb-bub35-ALB	TRUE	reported	MedicineITLab	2	TRUE			0.000128093	291516	7.26777e-08	369139	TRUE	8.22997e-06	0.00011342	33.0673	106.704	37.3457
rs6738239	A	C	A	C	-0.0187	0.0141279	0.387255	0.299424	FALSE	FALSE	FALSE	finngen_R10_I9_MI_STRICT	2	113093215	0.0111641	369139	0.2057	Myocardial infarction, strict || id:finngen_R10_I9_MI_STRICT	Myocardial infarction, strict	Myocardial infarction, strict || ||	TRUE	MedicineITLab	2	113850792	0.0025	2.297e-13	291516	ukb-bub35-ALB	ALB || id:ukb-bub35-ALB	TRUE	reported	MedicineITLab	2	TRUE			0.000191894	291516	4.33829e-06	369139	TRUE	2.0296e-06	0.000165955	48.3862	106.704	55.9504
rs67694436	T	C	T	C	0.0156	-0.0197439	0.34854	0.39382	FALSE	FALSE	FALSE	finngen_R10_I9_MI_STRICT	8	6796699	0.0104802	369139	0.0595744	Myocardial infarction, strict || id:finngen_R10_I9_MI_STRICT	Myocardial infarction, strict	Myocardial infarction, strict || ||	TRUE	MedicineITLab	8	6654220	0.0026	3.088e-09	291516	ukb-bub35-ALB	ALB || id:ukb-bub35-ALB	TRUE	reported	MedicineITLab	2	TRUE			0.000123478	291516	9.61468e-06	369139	TRUE	0.0012231	0.000110515	32.2201	106.704	36
rs6792725	G	A	G	A	-0.0168	-0.00767358	0.30437	0.54343	FALSE	FALSE	FALSE	finngen_R10_I9_MI_STRICT	3	24478792	0.0103952	369139	0.460402	Myocardial infarction, strict || id:finngen_R10_I9_MI_STRICT	Myocardial infarction, strict	Myocardial infarction, strict || ||	TRUE	MedicineITLab	3	24520283	0.0028	2.247e-09	291516	ukb-bub35-ALB	ALB || id:ukb-bub35-ALB	TRUE	reported	MedicineITLab	2	TRUE			0.000123478	291516	1.47619e-06	369139	TRUE	6.48274e-05	0.000119517	34.845	106.704	36
rs6793835	A	G	A	G	0.0159	0.0331876	0.257983	0.207498	FALSE	FALSE	FALSE	finngen_R10_I9_MI_STRICT	3	136101092	0.0125748	369139	0.00830998	Myocardial infarction, strict || id:finngen_R10_I9_MI_STRICT	Myocardial infarction, strict	Myocardial infarction, strict || ||	TRUE	MedicineITLab	3	135819934	0.0028	2.499e-08	291516	ukb-bub35-ALB	ALB || id:ukb-bub35-ALB	TRUE	reported	MedicineITLab	2	TRUE			0.000110604	291516	1.88692e-05	369139	TRUE	0.0127214	9.67897e-05	28.2183	106.704	32.2462
rs6794370	C	A	C	A	-0.0192	0.0118008	0.193007	0.754798	FALSE	FALSE	FALSE	finngen_R10_I9_MI_STRICT	3	133771490	0.0119195	369139	0.322152	Myocardial infarction, strict || id:finngen_R10_I9_MI_STRICT	Myocardial infarction, strict	Myocardial infarction, strict || ||	TRUE	MedicineITLab	3	133490334	0.0032	1.286e-09	291516	ukb-bub35-ALB	ALB || id:ukb-bub35-ALB	TRUE	reported	MedicineITLab	2	TRUE			0.000123478	291516	2.65533e-06	369139	TRUE	0.000129602	0.000114835	33.4799	106.704	36
rs6844516	T	A	T	A	0.043	-0.00480328	0.0305989	0.036754	FALSE	TRUE	FALSE	finngen_R10_I9_MI_STRICT	4	73368479	0.0271904	369139	0.85978	Myocardial infarction, strict || id:finngen_R10_I9_MI_STRICT	Myocardial infarction, strict	Myocardial infarction, strict || ||	TRUE	MedicineITLab	4	74234196	0.0074	5.189e-09	291516	ukb-bub35-ALB	ALB || id:ukb-bub35-ALB	TRUE	reported	MedicineITLab	2	TRUE			0.000115815	291516	8.4539e-08	369139	TRUE	2.37765e-05	0.000109692	31.9804	106.704	33.7655
rs6889311	G	A	G	A	0.0216	0.0338987	0.242807	0.849546	FALSE	FALSE	FALSE	finngen_R10_I9_MI_STRICT	5	128095593	0.0143096	369139	0.017839	Myocardial infarction, strict || id:finngen_R10_I9_MI_STRICT	Myocardial infarction, strict	Myocardial infarction, strict || ||	TRUE	MedicineITLab	5	127431285	0.0029	1.041e-13	291516	ukb-bub35-ALB	ALB || id:ukb-bub35-ALB	TRUE	reported	MedicineITLab	2	TRUE			0.00019027	291516	1.52026e-05	369139	TRUE	6.50377e-05	0.000171556	50.0195	106.704	55.4768
rs6897617	A	G	A	G	0.0169	0.0021423	0.279168	0.398453	FALSE	FALSE	FALSE	finngen_R10_I9_MI_STRICT	5	173874979	0.0104494	369139	0.837559	Myocardial infarction, strict || id:finngen_R10_I9_MI_STRICT	Myocardial infarction, strict	Myocardial infarction, strict || ||	TRUE	MedicineITLab	5	173301982	0.0028	9.833e-10	291516	ukb-bub35-ALB	ALB || id:ukb-bub35-ALB	TRUE	reported	MedicineITLab	2	TRUE			0.000124952	291516	1.13865e-07	369139	TRUE	1.21225e-05	0.000114948	33.5129	106.704	36.4298
rs691728	C	G	C	G	-0.02	0.0236515	0.192525	0.194023	FALSE	TRUE	FALSE	finngen_R10_I9_MI_STRICT	10	17941837	0.0129222	369139	0.0672048	Myocardial infarction, strict || id:finngen_R10_I9_MI_STRICT	Myocardial infarction, strict	Myocardial infarction, strict || ||	TRUE	MedicineITLab	10	18230766	0.0032	3.206e-10	291516	ukb-bub35-ALB	ALB || id:ukb-bub35-ALB	TRUE	reported	MedicineITLab	2	TRUE			0.000133981	291516	9.07513e-06	369139	TRUE	0.000548419	0.000124367	36.2593	106.704	39.0625
rs6968554	G	A	G	A	0.0155	0.0195211	0.370772	0.664045	FALSE	FALSE	FALSE	finngen_R10_I9_MI_STRICT	7	17247482	0.0108482	369139	0.0719432	Myocardial infarction, strict || id:finngen_R10_I9_MI_STRICT	Myocardial infarction, strict	Myocardial infarction, strict || ||	TRUE	MedicineITLab	7	17287106	0.0026	2.009e-09	291516	ukb-bub35-ALB	ALB || id:ukb-bub35-ALB	TRUE	reported	MedicineITLab	2	TRUE			0.0001219	291516	8.77206e-06	369139	TRUE	0.00111105	0.000112101	32.6826	106.704	35.5399
rs6974282	T	C	T	C	-0.0192	0.0174965	0.194357	0.226576	FALSE	FALSE	FALSE	finngen_R10_I9_MI_STRICT	7	100500672	0.0122633	369139	0.153657	Myocardial infarction, strict || id:finngen_R10_I9_MI_STRICT	Myocardial infarction, strict	Myocardial infarction, strict || ||	TRUE	MedicineITLab	7	100098295	0.0032	1.131e-09	291516	ukb-bub35-ALB	ALB || id:ukb-bub35-ALB	TRUE	reported	MedicineITLab	2	TRUE			0.000123478	291516	5.51439e-06	369139	TRUE	0.000404499	0.000115445	33.6577	106.704	36
rs7074440	A	G	A	G	0.018	0.0408364	0.295596	0.193561	FALSE	FALSE	FALSE	finngen_R10_I9_MI_STRICT	10	113025665	0.0129154	369139	0.00156773	Myocardial infarction, strict || id:finngen_R10_I9_MI_STRICT	Myocardial infarction, strict	Myocardial infarction, strict || ||	TRUE	MedicineITLab	10	114785424	0.0027	3.283e-11	291516	ukb-bub35-ALB	ALB || id:ukb-bub35-ALB	TRUE	reported	MedicineITLab	2	TRUE			0.000152438	291516	2.70819e-05	369139	TRUE	0.00394079	0.000134926	39.3381	106.704	44.4444
rs7115944	C	T	C	T	0.0191	0.0077815	0.440952	0.576923	FALSE	FALSE	FALSE	finngen_R10_I9_MI_STRICT	11	10258165	0.0103374	369139	0.451599	Myocardial infarction, strict || id:finngen_R10_I9_MI_STRICT	Myocardial infarction, strict	Myocardial infarction, strict || ||	TRUE	MedicineITLab	11	10279712	0.0025	2.656e-14	291516	ukb-bub35-ALB	ALB || id:ukb-bub35-ALB	TRUE	reported	MedicineITLab	2	TRUE			0.000200189	291516	1.53503e-06	369139	TRUE	1.88204e-07	0.000179861	52.4414	106.704	58.3696
rs71304101	A	G	A	G	-0.0517	-0.00819196	0.117349	0.170598	FALSE	FALSE	FALSE	finngen_R10_I9_MI_STRICT	3	12355414	0.0136281	369139	0.54777	Myocardial infarction, strict || id:finngen_R10_I9_MI_STRICT	Myocardial infarction, strict	Myocardial infarction, strict || ||	TRUE	MedicineITLab	3	12396913	0.0038	2.217e-41	291516	ukb-bub35-ALB	ALB || id:ukb-bub35-ALB	TRUE	reported	MedicineITLab	2	TRUE			0.000634569	291516	9.78852e-07	369139	TRUE	1.52254e-22	0.000553706	161.503	106.704	185.103
rs71420186	A	G	A	G	-0.053	-0.00714685	0.0644886	0.0951062	FALSE	FALSE	FALSE	finngen_R10_I9_MI_STRICT	14	50494200	0.0175347	369139	0.683579	Myocardial infarction, strict || id:finngen_R10_I9_MI_STRICT	Myocardial infarction, strict	Myocardial infarction, strict || ||	TRUE	MedicineITLab	14	50960918	0.0051	1.11e-25	291516	ukb-bub35-ALB	ALB || id:ukb-bub35-ALB	TRUE	reported	MedicineITLab	2	TRUE			0.000370332	291516	4.50034e-07	369139	TRUE	6.53749e-14	0.000338933	98.8372	106.704	107.997
rs7149605	A	G	A	G	0.0594	-0.0446629	0.0924884	0.0829456	FALSE	FALSE	FALSE	finngen_R10_I9_MI_STRICT	14	94387704	0.0186969	369139	0.016904	Myocardial infarction, strict || id:finngen_R10_I9_MI_STRICT	Myocardial infarction, strict	Myocardial infarction, strict || ||	TRUE	MedicineITLab	14	94854041	0.0043	1.484e-42	291516	ukb-bub35-ALB	ALB || id:ukb-bub35-ALB	TRUE	reported	MedicineITLab	2	TRUE			0.000654173	291516	1.54583e-05	369139	TRUE	2.37448e-18	0.000592301	172.766	106.704	190.825
rs72692783	T	C	T	C	0.0249	-0.00405252	0.130778	0.175306	FALSE	FALSE	FALSE	finngen_R10_I9_MI_STRICT	1	151831188	0.0134991	369139	0.764019	Myocardial infarction, strict || id:finngen_R10_I9_MI_STRICT	Myocardial infarction, strict	Myocardial infarction, strict || ||	TRUE	MedicineITLab	1	151803664	0.0037	1.826e-11	291516	ukb-bub35-ALB	ALB || id:ukb-bub35-ALB	TRUE	reported	MedicineITLab	2	TRUE			0.000155335	291516	2.44148e-07	369139	TRUE	1.35933e-06	0.000140959	41.0974	106.704	45.2893
rs72694393	T	G	T	G	0.0187	0.00600747	0.469213	0.37898	FALSE	FALSE	FALSE	finngen_R10_I9_MI_STRICT	14	24404987	0.0105336	369139	0.568464	Myocardial infarction, strict || id:finngen_R10_I9_MI_STRICT	Myocardial infarction, strict	Myocardial infarction, strict || ||	TRUE	MedicineITLab	14	24874193	0.0025	8.989e-14	291516	ukb-bub35-ALB	ALB || id:ukb-bub35-ALB	TRUE	reported	MedicineITLab	2	TRUE			0.000191894	291516	8.81133e-07	369139	TRUE	1.86588e-07	0.000174182	50.7854	106.704	55.9504
rs72789542	A	C	A	C	0.019	0.021614	0.295247	0.315981	FALSE	FALSE	FALSE	finngen_R10_I9_MI_STRICT	16	15033678	0.0109953	369139	0.0493265	Myocardial infarction, strict || id:finngen_R10_I9_MI_STRICT	Myocardial infarction, strict	Myocardial infarction, strict || ||	TRUE	MedicineITLab	16	15127535	0.0027	3.248e-12	291516	ukb-bub35-ALB	ALB || id:ukb-bub35-ALB	TRUE	reported	MedicineITLab	2	TRUE			0.000169843	291516	1.0468e-05	369139	TRUE	7.67894e-05	0.000150231	43.801	106.704	49.5199
rs72793380	A	C	A	C	0.0228	0.0168326	0.0990085	0.0874076	FALSE	FALSE	FALSE	finngen_R10_I9_MI_STRICT	16	30747422	0.0179672	369139	0.348837	Myocardial infarction, strict || id:finngen_R10_I9_MI_STRICT	Myocardial infarction, strict	Myocardial infarction, strict || ||	TRUE	MedicineITLab	16	30758743	0.0041	3.745e-08	291516	ukb-bub35-ALB	ALB || id:ukb-bub35-ALB	TRUE	reported	MedicineITLab	2	TRUE			0.000106071	291516	2.37768e-06	369139	TRUE	0.000408708	9.27455e-05	27.0391	106.704	30.9244
rs7298909	T	C	T	C	-0.03	0.00936877	0.0953189	0.886456	FALSE	FALSE	FALSE	finngen_R10_I9_MI_STRICT	12	123346392	0.0161494	369139	0.561826	Myocardial infarction, strict || id:finngen_R10_I9_MI_STRICT	Myocardial infarction, strict	Myocardial infarction, strict || ||	TRUE	MedicineITLab	12	123830939	0.0043	1.638e-12	291516	ukb-bub35-ALB	ALB || id:ukb-bub35-ALB	TRUE	reported	MedicineITLab	2	TRUE			0.000166945	291516	9.11726e-07	369139	TRUE	1.36836e-06	0.00015522	45.2558	106.704	48.675
rs73234873	T	C	T	C	-0.0166	0.000112804	0.282756	0.215512	FALSE	FALSE	FALSE	finngen_R10_I9_MI_STRICT	7	127651950	0.0124282	369139	0.992758	Myocardial infarction, strict || id:finngen_R10_I9_MI_STRICT	Myocardial infarction, strict	Myocardial infarction, strict || ||	TRUE	MedicineITLab	7	127292004	0.0028	2.216e-09	291516	ukb-bub35-ALB	ALB || id:ukb-bub35-ALB	TRUE	reported	MedicineITLab	2	TRUE			0.000120556	291516	2.23175e-10	369139	TRUE	9.62429e-06	0.00011177	32.5861	106.704	35.148
rs73260019	T	C	T	C	-0.0313	-0.0246649	0.0649504	0.0655407	FALSE	FALSE	FALSE	finngen_R10_I9_MI_STRICT	4	25970951	0.0208944	369139	0.23782	Myocardial infarction, strict || id:finngen_R10_I9_MI_STRICT	Myocardial infarction, strict	Myocardial infarction, strict || ||	TRUE	MedicineITLab	4	25972573	0.0051	9.555e-10	291516	ukb-bub35-ALB	ALB || id:ukb-bub35-ALB	TRUE	reported	MedicineITLab	2	TRUE			0.000129191	291516	3.77494e-06	369139	TRUE	0.000142771	0.000118997	34.6934	106.704	37.6659
rs7366884	C	T	C	T	0.0193	-0.0169746	0.291745	0.240199	FALSE	FALSE	FALSE	finngen_R10_I9_MI_STRICT	1	1554548	0.0119469	369139	0.155364	Myocardial infarction, strict || id:finngen_R10_I9_MI_STRICT	Myocardial infarction, strict	Myocardial infarction, strict || ||	TRUE	MedicineITLab	1	1489928	0.0028	6.489e-12	291516	ukb-bub35-ALB	ALB || id:ukb-bub35-ALB	TRUE	reported	MedicineITLab	2	TRUE			0.000162955	291516	5.46888e-06	369139	TRUE	2.57178e-05	0.000153935	44.8811	106.704	47.5115
rs7401984	C	T	C	T	0.0187	0.0134817	0.15935	0.888432	FALSE	FALSE	FALSE	finngen_R10_I9_MI_STRICT	14	102788084	0.0163194	369139	0.408739	Myocardial infarction, strict || id:finngen_R10_I9_MI_STRICT	Myocardial infarction, strict	Myocardial infarction, strict || ||	TRUE	MedicineITLab	14	103254421	0.0034	3.421e-08	291516	ukb-bub35-ALB	ALB || id:ukb-bub35-ALB	TRUE	reported	MedicineITLab	2	TRUE			0.000103758	291516	1.84881e-06	369139	TRUE	0.00036751	9.36873e-05	27.3137	106.704	30.25
rs75817776	C	T	C	T	-0.112	0.0368956	0.0199475	0.0114753	FALSE	FALSE	FALSE	finngen_R10_I9_MI_STRICT	19	49716605	0.0478478	369139	0.440645	Myocardial infarction, strict || id:finngen_R10_I9_MI_STRICT	Myocardial infarction, strict	Myocardial infarction, strict || ||	TRUE	MedicineITLab	19	50219862	0.009	2.732e-35	291516	ukb-bub35-ALB	ALB || id:ukb-bub35-ALB	TRUE	reported	MedicineITLab	2	TRUE			0.000530959	291516	1.61078e-06	369139	TRUE	1.50774e-18	0.00049046	143.046	106.704	154.864
rs7676961	C	T	C	T	-0.0145	-0.00381527	0.499199	0.412448	FALSE	FALSE	FALSE	finngen_R10_I9_MI_STRICT	4	39682597	0.010378	369139	0.713149	Myocardial infarction, strict || id:finngen_R10_I9_MI_STRICT	Myocardial infarction, strict	Myocardial infarction, strict || ||	TRUE	MedicineITLab	4	39684217	0.0025	6.9e-09	291516	ukb-bub35-ALB	ALB || id:ukb-bub35-ALB	TRUE	reported	MedicineITLab	2	TRUE			0.000115384	291516	3.6613e-07	369139	TRUE	4.29202e-05	0.000105125	30.6486	106.704	33.64
rs76895963	G	T	G	T	-0.0749	-0.0375863	0.0202045	0.0302845	FALSE	FALSE	FALSE	finngen_R10_I9_MI_STRICT	12	4275678	0.0305743	369139	0.218942	Myocardial infarction, strict || id:finngen_R10_I9_MI_STRICT	Myocardial infarction, strict	Myocardial infarction, strict || ||	TRUE	MedicineITLab	12	4384844	0.0097	1.21e-14	291516	ukb-bub35-ALB	ALB || id:ukb-bub35-ALB	TRUE	reported	MedicineITLab	2	TRUE			0.00020449	291516	4.09408e-06	369139	TRUE	7.23045e-07	0.000222115	64.7639	106.704	59.6239
rs78444263	T	C	T	C	-0.0329	-0.0388597	0.0676602	0.108235	FALSE	FALSE	FALSE	finngen_R10_I9_MI_STRICT	12	25259104	0.0163989	369139	0.0178049	Myocardial infarction, strict || id:finngen_R10_I9_MI_STRICT	Myocardial infarction, strict	Myocardial infarction, strict || ||	TRUE	MedicineITLab	12	25412038	0.0049	2.5e-11	291516	ukb-bub35-ALB	ALB || id:ukb-bub35-ALB	TRUE	reported	MedicineITLab	2	TRUE			0.000154623	291516	1.52116e-05	369139	TRUE	0.000571752	0.000136562	39.8151	106.704	45.0816
rs78961851	C	T	C	T	-0.0246	-0.0237484	0.0991645	0.0754769	FALSE	FALSE	FALSE	finngen_R10_I9_MI_STRICT	16	89632578	0.019451	369139	0.22211	Myocardial infarction, strict || id:finngen_R10_I9_MI_STRICT	Myocardial infarction, strict	Myocardial infarction, strict || ||	TRUE	MedicineITLab	16	89698986	0.0042	3.362e-09	291516	ukb-bub35-ALB	ALB || id:ukb-bub35-ALB	TRUE	reported	MedicineITLab	2	TRUE			0.000117669	291516	4.03827e-06	369139	TRUE	0.000361009	0.000108119	31.5216	106.704	34.3061
rs7920036	C	T	C	T	-0.0218	0.00470408	0.47516	0.475383	FALSE	FALSE	FALSE	finngen_R10_I9_MI_STRICT	10	63534100	0.0102391	369139	0.645929	Myocardial infarction, strict || id:finngen_R10_I9_MI_STRICT	Myocardial infarction, strict	Myocardial infarction, strict || ||	TRUE	MedicineITLab	10	65293860	0.0025	2.302e-18	291516	ukb-bub35-ALB	ALB || id:ukb-bub35-ALB	TRUE	reported	MedicineITLab	2	TRUE			0.000260772	291516	5.71792e-07	369139	TRUE	5.20902e-10	0.000237034	69.115	106.704	76.0384
rs79476006	A	G	A	G	0.0312	0.00623697	0.0687404	0.0769651	FALSE	FALSE	FALSE	finngen_R10_I9_MI_STRICT	12	46793911	0.0191841	369139	0.745097	Myocardial infarction, strict || id:finngen_R10_I9_MI_STRICT	Myocardial infarction, strict	Myocardial infarction, strict || ||	TRUE	MedicineITLab	12	47187694	0.0049	2.619e-10	291516	ukb-bub35-ALB	ALB || id:ukb-bub35-ALB	TRUE	reported	MedicineITLab	2	TRUE			0.000139058	291516	2.86337e-07	369139	TRUE	5.53343e-06	0.00012463	36.3359	106.704	40.5431
rs800506	T	C	T	C	-0.0157	-0.0234941	0.279225	0.730911	FALSE	FALSE	FALSE	finngen_R10_I9_MI_STRICT	8	115758929	0.0115221	369139	0.0414448	Myocardial infarction, strict || id:finngen_R10_I9_MI_STRICT	Myocardial infarction, strict	Myocardial infarction, strict || ||	TRUE	MedicineITLab	8	116771155	0.0028	3.484e-08	291516	ukb-bub35-ALB	ALB || id:ukb-bub35-ALB	TRUE	reported	MedicineITLab	2	TRUE			0.000107839	291516	1.12632e-05	369139	TRUE	0.00455747	9.92164e-05	28.9258	106.704	31.4401
rs8064376	T	C	T	C	-0.0351	0.00270826	0.235302	0.237415	FALSE	FALSE	FALSE	finngen_R10_I9_MI_STRICT	17	42137747	0.0120577	369139	0.822285	Myocardial infarction, strict || id:finngen_R10_I9_MI_STRICT	Myocardial infarction, strict	Myocardial infarction, strict || ||	TRUE	MedicineITLab	17	40289765	0.003	1.719e-32	291516	ukb-bub35-ALB	ALB || id:ukb-bub35-ALB	TRUE	reported	MedicineITLab	2	TRUE			0.000469363	291516	1.36667e-07	369139	TRUE	8.26993e-18	0.000443363	129.304	106.704	136.89
rs8133431	T	C	T	C	0.0216	0.0272536	0.147673	0.185308	FALSE	FALSE	FALSE	finngen_R10_I9_MI_STRICT	21	33424249	0.0131442	369139	0.038132	Myocardial infarction, strict || id:finngen_R10_I9_MI_STRICT	Myocardial infarction, strict	Myocardial infarction, strict || ||	TRUE	MedicineITLab	21	34796556	0.0035	9.88e-10	291516	ukb-bub35-ALB	ALB || id:ukb-bub35-ALB	TRUE	reported	MedicineITLab	2	TRUE			0.000130634	291516	1.16463e-05	369139	TRUE	0.0012135	0.000117448	34.2417	106.704	38.0865
rs8176743	T	C	T	C	0.0292	0.0173474	0.0698134	0.133355	FALSE	FALSE	FALSE	finngen_R10_I9_MI_STRICT	9	133256028	0.0149641	369139	0.246348	Myocardial infarction, strict || id:finngen_R10_I9_MI_STRICT	Myocardial infarction, strict	Myocardial infarction, strict || ||	TRUE	MedicineITLab	9	136131415	0.005	4.663e-09	291516	ukb-bub35-ALB	ALB || id:ukb-bub35-ALB	TRUE	reported	MedicineITLab	2	TRUE			0.000116981	291516	3.64065e-06	369139	TRUE	0.00032413	0.00011074	32.2858	106.704	34.1056
rs872926	A	G	A	G	-0.0343	-0.000897548	0.200236	0.175366	FALSE	FALSE	FALSE	finngen_R10_I9_MI_STRICT	15	78058702	0.0134381	369139	0.946748	Myocardial infarction, strict || id:finngen_R10_I9_MI_STRICT	Myocardial infarction, strict	Myocardial infarction, strict || ||	TRUE	MedicineITLab	15	78351044	0.0031	1.441e-28	291516	ukb-bub35-ALB	ALB || id:ukb-bub35-ALB	TRUE	reported	MedicineITLab	2	TRUE			0.000419781	291516	1.20852e-08	369139	TRUE	1.94052e-16	0.00037681	109.887	106.704	122.424
rs879620	T	C	T	C	-0.0156	-0.00185167	0.402431	0.578495	FALSE	FALSE	FALSE	finngen_R10_I9_MI_STRICT	16	3965728	0.0103692	369139	0.858272	Myocardial infarction, strict || id:finngen_R10_I9_MI_STRICT	Myocardial infarction, strict	Myocardial infarction, strict || ||	TRUE	MedicineITLab	16	4015729	0.0026	1.309e-09	291516	ukb-bub35-ALB	ALB || id:ukb-bub35-ALB	TRUE	reported	MedicineITLab	2	TRUE			0.000123478	291516	8.63871e-08	369139	TRUE	1.26401e-05	0.000117047	34.1247	106.704	36
rs926144	G	A	G	A	0.0614	-0.00568223	0.207306	0.199198	FALSE	FALSE	FALSE	finngen_R10_I9_MI_STRICT	14	94347065	0.0128294	369139	0.657832	Myocardial infarction, strict || id:finngen_R10_I9_MI_STRICT	Myocardial infarction, strict	Myocardial infarction, strict || ||	TRUE	MedicineITLab	14	94813402	0.0031	9.765e-89	291516	ukb-bub35-ALB	ALB || id:ukb-bub35-ALB	TRUE	reported	MedicineITLab	2	TRUE			0.00134391	291516	5.31419e-07	369139	TRUE	1.08363e-47	0.00123904	361.645	106.704	392.296
rs9265945	G	A	G	A	-0.0228	-0.00323613	0.435385	0.385185	FALSE	FALSE	FALSE	finngen_R10_I9_MI_STRICT	6	31347343	0.0106099	369139	0.760358	Myocardial infarction, strict || id:finngen_R10_I9_MI_STRICT	Myocardial infarction, strict	Myocardial infarction, strict || ||	TRUE	MedicineITLab	6	31315120	0.0025	1.278e-19	291516	ukb-bub35-ALB	ALB || id:ukb-bub35-ALB	TRUE	reported	MedicineITLab	2	TRUE			0.000285237	291516	2.52024e-07	369139	TRUE	3.7356e-11	0.000255579	74.524	106.704	83.1744
rs9430334	A	G	A	G	-0.0204	-9.0719e-05	0.147153	0.148054	FALSE	FALSE	FALSE	finngen_R10_I9_MI_STRICT	1	11003915	0.0144707	369139	0.994998	Myocardial infarction, strict || id:finngen_R10_I9_MI_STRICT	Myocardial infarction, strict	Myocardial infarction, strict || ||	TRUE	MedicineITLab	1	11063972	0.0036	9.949e-09	291516	ukb-bub35-ALB	ALB || id:ukb-bub35-ALB	TRUE	reported	MedicineITLab	2	TRUE			0.000110141	291516	1.06471e-10	369139	TRUE	2.32085e-05	0.000104455	30.4534	106.704	32.1111
rs9525175	T	C	T	C	0.0192	-0.0168482	0.150866	0.177203	FALSE	FALSE	FALSE	finngen_R10_I9_MI_STRICT	13	113997368	0.0134148	369139	0.209139	Myocardial infarction, strict || id:finngen_R10_I9_MI_STRICT	Myocardial infarction, strict	Myocardial infarction, strict || ||	TRUE	MedicineITLab	13	114762844	0.0035	3.668e-08	291516	ukb-bub35-ALB	ALB || id:ukb-bub35-ALB	TRUE	reported	MedicineITLab	2	TRUE			0.00010322	291516	4.27316e-06	369139	TRUE	0.00109008	9.44496e-05	27.536	106.704	30.0931
rs9638180	G	A	G	A	-0.0268	0.00806576	0.190922	0.177791	FALSE	FALSE	FALSE	finngen_R10_I9_MI_STRICT	7	73584622	0.0133668	369139	0.546231	Myocardial infarction, strict || id:finngen_R10_I9_MI_STRICT	Myocardial infarction, strict	Myocardial infarction, strict || ||	TRUE	MedicineITLab	7	72998952	0.0031	1.789e-17	291516	ukb-bub35-ALB	ALB || id:ukb-bub35-ALB	TRUE	reported	MedicineITLab	2	TRUE			0.000256316	291516	9.86388e-07	369139	TRUE	1.35202e-09	0.000221894	64.6996	106.704	74.7388
rs9788533	G	A	G	A	0.0179	0.00599222	0.432134	0.348864	FALSE	FALSE	FALSE	finngen_R10_I9_MI_STRICT	14	92612188	0.0107373	369139	0.576792	Myocardial infarction, strict || id:finngen_R10_I9_MI_STRICT	Myocardial infarction, strict	Myocardial infarction, strict || ||	TRUE	MedicineITLab	14	93078533	0.0025	1.339e-12	291516	ukb-bub35-ALB	ALB || id:ukb-bub35-ALB	TRUE	reported	MedicineITLab	2	TRUE			0.000175829	291516	8.43718e-07	369139	TRUE	6.31974e-07	0.000157254	45.8488	106.704	51.2656
rs10048745	A	G	A	G	0.019	-0.00533781	0.253336	0.219461	FALSE	FALSE	FALSE	finngen_R10_I9_MI_STRICT	2	68735005	0.0124037	369139	0.666948	Myocardial infarction, strict || id:finngen_R10_I9_MI_STRICT	Myocardial infarction, strict	Myocardial infarction, strict || ||	TRUE	MedicineITLab	2	68962137	0.0028	4.833e-12	318953	ukb-bub35-ALP	ALP || id:ukb-bub35-ALP	TRUE	reported	MedicineITLab	2	TRUE			0.000144346	318953	5.01691e-07	369139	TRUE	2.91088e-06	0.000136571	43.5655	106.704	46.0459
rs10074630	A	G	A	G	-0.0153	0.00693756	0.241608	0.21117	FALSE	FALSE	FALSE	finngen_R10_I9_MI_STRICT	5	52596565	0.0125399	369139	0.5801	Myocardial infarction, strict || id:finngen_R10_I9_MI_STRICT	Myocardial infarction, strict	Myocardial infarction, strict || ||	TRUE	MedicineITLab	5	51892399	0.0028	3.534e-08	318953	ukb-bub35-ALP	ALP || id:ukb-bub35-ALP	TRUE	reported	MedicineITLab	2	TRUE			9.36057e-05	318953	8.29158e-07	369139	TRUE	0.000288371	8.57863e-05	27.364	106.704	29.8584
rs10095625	A	G	A	G	-0.0214	-0.00445662	0.189016	0.195	FALSE	FALSE	FALSE	finngen_R10_I9_MI_STRICT	8	70447425	0.0128994	369139	0.729725	Myocardial infarction, strict || id:finngen_R10_I9_MI_STRICT	Myocardial infarction, strict	Myocardial infarction, strict || ||	TRUE	MedicineITLab	8	71359660	0.0031	2.918e-12	318953	ukb-bub35-ALP	ALP || id:ukb-bub35-ALP	TRUE	reported	MedicineITLab	2	TRUE			0.000149388	318953	3.23359e-07	369139	TRUE	1.42954e-06	0.0001404	44.7871	106.704	47.6545
rs10103996	T	C	T	C	0.0164	0.0196067	0.198775	0.225247	FALSE	FALSE	FALSE	finngen_R10_I9_MI_STRICT	8	54509864	0.0122412	369139	0.109222	Myocardial infarction, strict || id:finngen_R10_I9_MI_STRICT	Myocardial infarction, strict	Myocardial infarction, strict || ||	TRUE	MedicineITLab	8	55422424	0.003	3.095e-08	318953	ukb-bub35-ALP	ALP || id:ukb-bub35-ALP	TRUE	reported	MedicineITLab	2	TRUE			9.36873e-05	318953	6.94977e-06	369139	TRUE	0.00357459	8.5671e-05	27.3272	106.704	29.8844
rs10157379	T	C	T	C	0.0239	-0.000446216	0.375035	0.623234	FALSE	FALSE	FALSE	finngen_R10_I9_MI_STRICT	1	247442297	0.0105739	369139	0.966339	Myocardial infarction, strict || id:finngen_R10_I9_MI_STRICT	Myocardial infarction, strict	Myocardial infarction, strict || ||	TRUE	MedicineITLab	1	247605599	0.0025	3.074e-22	318953	ukb-bub35-ALP	ALP || id:ukb-bub35-ALP	TRUE	reported	MedicineITLab	2	TRUE			0.000286462	318953	4.82428e-09	369139	TRUE	3.1015e-12	0.000267765	85.4267	106.704	91.3936
rs10162642	A	G	A	G	0.0202	-0.0264865	0.215277	0.145128	FALSE	FALSE	FALSE	finngen_R10_I9_MI_STRICT	15	58284964	0.0144751	369139	0.0672806	Myocardial infarction, strict || id:finngen_R10_I9_MI_STRICT	Myocardial infarction, strict	Myocardial infarction, strict || ||	TRUE	MedicineITLab	15	58577163	0.0029	3.777e-12	318953	ukb-bub35-ALP	ALP || id:ukb-bub35-ALP	TRUE	reported	MedicineITLab	2	TRUE			0.000152096	318953	9.07015e-06	369139	TRUE	0.000115303	0.000137863	43.9775	106.704	48.5184
rs10164853	G	A	G	A	-0.0328	0.00043636	0.0807818	0.057142	FALSE	FALSE	FALSE	finngen_R10_I9_MI_STRICT	2	157625480	0.0221079	369139	0.984253	Myocardial infarction, strict || id:finngen_R10_I9_MI_STRICT	Myocardial infarction, strict	Myocardial infarction, strict || ||	TRUE	MedicineITLab	2	158481992	0.0045	1.944e-13	318953	ukb-bub35-ALP	ALP || id:ukb-bub35-ALP	TRUE	reported	MedicineITLab	2	TRUE			0.000166543	318953	1.05538e-09	369139	TRUE	1.00911e-07	0.000159775	50.9687	106.704	53.1279
rs10258916	C	G	C	G	0.014	-0.00119911	0.380453	0.322736	FALSE	TRUE	FALSE	finngen_R10_I9_MI_STRICT	7	23780119	0.010983	369139	0.913061	Myocardial infarction, strict || id:finngen_R10_I9_MI_STRICT	Myocardial infarction, strict	Myocardial infarction, strict || ||	TRUE	MedicineITLab	7	23819738	0.0024	9.654e-09	318953	ukb-bub35-ALP	ALP || id:ukb-bub35-ALP	TRUE	reported	MedicineITLab	2	TRUE			0.000106675	318953	3.22915e-08	369139	TRUE	2.69105e-05	9.23977e-05	29.4731	106.704	34.0278
rs1030098	C	T	C	T	-0.0218	0.0171737	0.376258	0.321224	FALSE	FALSE	FALSE	finngen_R10_I9_MI_STRICT	17	68444373	0.0110084	369139	0.118749	Myocardial infarction, strict || id:finngen_R10_I9_MI_STRICT	Myocardial infarction, strict	Myocardial infarction, strict || ||	TRUE	MedicineITLab	17	66440514	0.0025	7.842e-19	318953	ukb-bub35-ALP	ALP || id:ukb-bub35-ALP	TRUE	reported	MedicineITLab	2	TRUE			0.000238345	318953	6.59309e-06	369139	TRUE	1.01243e-07	0.000223066	71.1631	106.704	76.0384
rs10400328	G	T	G	T	0.0265	0.0261594	0.216946	0.269488	FALSE	FALSE	FALSE	finngen_R10_I9_MI_STRICT	11	5621533	0.0115436	369139	0.0234434	Myocardial infarction, strict || id:finngen_R10_I9_MI_STRICT	Myocardial infarction, strict	Myocardial infarction, strict || ||	TRUE	MedicineITLab	11	5642763	0.0029	5.037e-20	318953	ukb-bub35-ALP	ALP || id:ukb-bub35-ALP	TRUE	reported	MedicineITLab	2	TRUE			0.000261733	318953	1.39117e-05	369139	TRUE	2.60728e-07	0.000238597	76.1189	106.704	83.5018
rs10430891	C	T	C	T	-0.0237	0.0253421	0.210004	0.152304	FALSE	FALSE	FALSE	finngen_R10_I9_MI_STRICT	11	16341387	0.0142746	369139	0.0758438	Myocardial infarction, strict || id:finngen_R10_I9_MI_STRICT	Myocardial infarction, strict	Myocardial infarction, strict || ||	TRUE	MedicineITLab	11	16362933	0.0029	4.872e-16	318953	ukb-bub35-ALP	ALP || id:ukb-bub35-ALP	TRUE	reported	MedicineITLab	2	TRUE			0.000209356	318953	8.53819e-06	369139	TRUE	1.78032e-06	0.000186371	59.4544	106.704	66.7883
rs10434761	A	G	A	G	0.0213	0.0246281	0.147107	0.138795	FALSE	FALSE	FALSE	finngen_R10_I9_MI_STRICT	5	115824356	0.0148883	369139	0.0980889	Myocardial infarction, strict || id:finngen_R10_I9_MI_STRICT	Myocardial infarction, strict	Myocardial infarction, strict || ||	TRUE	MedicineITLab	5	115160053	0.0034	3.279e-10	318953	ukb-bub35-ALP	ALP || id:ukb-bub35-ALP	TRUE	reported	MedicineITLab	2	TRUE			0.000123034	318953	7.41277e-06	369139	TRUE	0.000535791	0.000113846	36.3154	106.704	39.2465
rs1056692	G	A	G	A	-0.0294	-0.00852393	0.321896	0.320813	FALSE	FALSE	FALSE	finngen_R10_I9_MI_STRICT	12	53293603	0.0109619	369139	0.436807	Myocardial infarction, strict || id:finngen_R10_I9_MI_STRICT	Myocardial infarction, strict	Myocardial infarction, strict || ||	TRUE	MedicineITLab	12	53687387	0.0025	7.217e-31	318953	ukb-bub35-ALP	ALP || id:ukb-bub35-ALP	TRUE	reported	MedicineITLab	2	TRUE			0.000433413	318953	1.63802e-06	369139	TRUE	6.29634e-16	0.000377343	120.399	106.704	138.298
rs1062315	T	A	T	A	-0.0168	-0.017779	0.301037	0.351713	FALSE	TRUE	FALSE	finngen_R10_I9_MI_STRICT	8	102826936	0.0106959	369139	0.0964651	Myocardial infarction, strict || id:finngen_R10_I9_MI_STRICT	Myocardial infarction, strict	Myocardial infarction, strict || ||	TRUE	MedicineITLab	8	103839164	0.0026	9.026e-11	318953	ukb-bub35-ALP	ALP || id:ukb-bub35-ALP	TRUE	reported	MedicineITLab	2	TRUE			0.000130885	318953	7.48495e-06	369139	TRUE	0.000317139	0.000118774	37.8877	106.704	41.7515
rs10748564	C	A	C	A	0.0156	-0.0227259	0.412831	0.692386	FALSE	FALSE	FALSE	finngen_R10_I9_MI_STRICT	10	91711240	0.0110951	369139	0.0405331	Myocardial infarction, strict || id:finngen_R10_I9_MI_STRICT	Myocardial infarction, strict	Myocardial infarction, strict || ||	TRUE	MedicineITLab	10	93470997	0.0024	1.229e-10	318953	ukb-bub35-ALP	ALP || id:ukb-bub35-ALP	TRUE	reported	MedicineITLab	2	TRUE			0.000132448	318953	1.13655e-05	369139	TRUE	0.000762077	0.000117982	37.6348	106.704	42.25
rs10772783	A	G	A	G	0.0152	-0.00318735	0.469927	0.410987	FALSE	FALSE	FALSE	finngen_R10_I9_MI_STRICT	12	14440086	0.010386	369139	0.758927	Myocardial infarction, strict || id:finngen_R10_I9_MI_STRICT	Myocardial infarction, strict	Myocardial infarction, strict || ||	TRUE	MedicineITLab	12	14593020	0.0024	1.376e-10	318953	ukb-bub35-ALP	ALP || id:ukb-bub35-ALP	TRUE	reported	MedicineITLab	2	TRUE			0.000125744	318953	2.55138e-07	369139	TRUE	9.43466e-06	0.000115102	36.7162	106.704	40.1111
rs10787429	C	T	C	T	-0.0326	0.00400203	0.268516	0.683818	FALSE	FALSE	FALSE	finngen_R10_I9_MI_STRICT	10	112189906	0.0110101	369139	0.716241	Myocardial infarction, strict || id:finngen_R10_I9_MI_STRICT	Myocardial infarction, strict	Myocardial infarction, strict || ||	TRUE	MedicineITLab	10	113949664	0.0027	1.035e-33	318953	ukb-bub35-ALP	ALP || id:ukb-bub35-ALP	TRUE	reported	MedicineITLab	2	TRUE			0.000456862	318953	3.57924e-07	369139	TRUE	8.29971e-18	0.000417484	133.213	106.704	145.783
rs10843403	C	T	C	T	-0.0137	0.00731863	0.388255	0.564022	FALSE	FALSE	FALSE	finngen_R10_I9_MI_STRICT	12	29387376	0.0103131	369139	0.477924	Myocardial infarction, strict || id:finngen_R10_I9_MI_STRICT	Myocardial infarction, strict	Myocardial infarction, strict || ||	TRUE	MedicineITLab	12	29540309	0.0024	2.106e-08	318953	ukb-bub35-ALP	ALP || id:ukb-bub35-ALP	TRUE	reported	MedicineITLab	2	TRUE			0.000102153	318953	1.36425e-06	369139	TRUE	0.00021749	8.91577e-05	28.4395	106.704	32.5851
rs10857127	T	C	T	C	-0.0179	-0.00531981	0.395207	0.555032	FALSE	FALSE	FALSE	finngen_R10_I9_MI_STRICT	4	128099717	0.0102706	369139	0.604484	Myocardial infarction, strict || id:finngen_R10_I9_MI_STRICT	Myocardial infarction, strict	Myocardial infarction, strict || ||	TRUE	MedicineITLab	4	129020872	0.0024	2.68e-13	318953	ukb-bub35-ALP	ALP || id:ukb-bub35-ALP	TRUE	reported	MedicineITLab	2	TRUE			0.000174375	318953	7.26796e-07	369139	TRUE	3.22218e-07	0.000153168	48.8605	106.704	55.6267
rs10883447	G	T	G	T	-0.0144	-0.00688272	0.415065	0.337295	FALSE	FALSE	FALSE	finngen_R10_I9_MI_STRICT	10	100144149	0.0108008	369139	0.523966	Myocardial infarction, strict || id:finngen_R10_I9_MI_STRICT	Myocardial infarction, strict	Myocardial infarction, strict || ||	TRUE	MedicineITLab	10	101903906	0.0024	2.328e-09	318953	ukb-bub35-ALP	ALP || id:ukb-bub35-ALP	TRUE	reported	MedicineITLab	2	TRUE			0.000112857	318953	1.10007e-06	369139	TRUE	7.47321e-05	0.000100688	32.1178	106.704	36
rs10896015	A	G	A	G	-0.0158	-0.0177729	0.270006	0.167565	FALSE	FALSE	FALSE	finngen_R10_I9_MI_STRICT	11	65556254	0.0137348	369139	0.195664	Myocardial infarction, strict || id:finngen_R10_I9_MI_STRICT	Myocardial infarction, strict	Myocardial infarction, strict || ||	TRUE	MedicineITLab	11	65323725	0.0027	3.605e-09	318953	ukb-bub35-ALP	ALP || id:ukb-bub35-ALP	TRUE	reported	MedicineITLab	2	TRUE			0.000107353	318953	4.5361e-06	369139	TRUE	0.000661527	9.84095e-05	31.3909	106.704	34.2442
rs10897272	T	C	T	C	-0.0137	0.0253956	0.393236	0.593418	FALSE	FALSE	FALSE	finngen_R10_I9_MI_STRICT	11	62431985	0.0104289	369139	0.0148874	Myocardial infarction, strict || id:finngen_R10_I9_MI_STRICT	Myocardial infarction, strict	Myocardial infarction, strict || ||	TRUE	MedicineITLab	11	62199457	0.0024	1.942e-08	318953	ukb-bub35-ALP	ALP || id:ukb-bub35-ALP	TRUE	reported	MedicineITLab	2	TRUE			0.000102153	318953	1.60637e-05	369139	TRUE	0.0116348	8.95662e-05	28.5698	106.704	32.5851
rs10916988	A	G	A	G	-0.1486	0.0185151	0.39688	0.598121	FALSE	FALSE	FALSE	finngen_R10_I9_MI_STRICT	1	21432527	0.0104499	369139	0.0764258	Myocardial infarction, strict || id:finngen_R10_I9_MI_STRICT	Myocardial infarction, strict	Myocardial infarction, strict || ||	TRUE	MedicineITLab	1	21759020	0.0024	1e-200	318953	ukb-bub35-ALP	ALP || id:ukb-bub35-ALP	TRUE	reported	MedicineITLab	2	TRUE			0.0118769	318953	8.50426e-06	369139	TRUE	0	0.0105714	3407.77	106.704	3833.67
rs10963680	A	G	A	G	0.0193	-0.000160125	0.247172	0.218539	FALSE	FALSE	FALSE	finngen_R10_I9_MI_STRICT	9	18629285	0.0123849	369139	0.989684	Myocardial infarction, strict || id:finngen_R10_I9_MI_STRICT	Myocardial infarction, strict	Myocardial infarction, strict || ||	TRUE	MedicineITLab	9	18629283	0.0028	8.846e-12	318953	ukb-bub35-ALP	ALP || id:ukb-bub35-ALP	TRUE	reported	MedicineITLab	2	TRUE			0.00014894	318953	4.52841e-10	369139	TRUE	4.66345e-07	0.000138624	44.2205	106.704	47.5115
rs11065967	T	G	T	G	0.0357	0.0388859	0.223238	0.813992	FALSE	FALSE	FALSE	finngen_R10_I9_MI_STRICT	12	111586580	0.0131934	369139	0.00320479	Myocardial infarction, strict || id:finngen_R10_I9_MI_STRICT	Myocardial infarction, strict	Myocardial infarction, strict || ||	TRUE	MedicineITLab	12	112024384	0.0029	2.593e-34	318953	ukb-bub35-ALP	ALP || id:ukb-bub35-ALP	TRUE	reported	MedicineITLab	2	TRUE			0.000474909	318953	2.35328e-05	369139	TRUE	2.39685e-12	0.000442	141.039	106.704	151.545
rs111684288	A	G	A	G	-0.0241	-0.0349718	0.112687	0.143045	FALSE	FALSE	FALSE	finngen_R10_I9_MI_STRICT	7	151216659	0.0146017	369139	0.0166177	Myocardial infarction, strict || id:finngen_R10_I9_MI_STRICT	Myocardial infarction, strict	Myocardial infarction, strict || ||	TRUE	MedicineITLab	7	150913745	0.0037	1.157e-10	318953	ukb-bub35-ALP	ALP || id:ukb-bub35-ALP	TRUE	reported	MedicineITLab	2	TRUE			0.000132999	318953	1.55394e-05	369139	TRUE	0.00168935	0.000116149	37.0501	106.704	42.4259
rs111909590	T	C	T	C	0.0347	0.0835385	0.0415952	0.0221418	FALSE	FALSE	FALSE	finngen_R10_I9_MI_STRICT	6	160124014	0.0346324	369139	0.0158588	Myocardial infarction, strict || id:finngen_R10_I9_MI_STRICT	Myocardial infarction, strict	Myocardial infarction, strict || ||	TRUE	MedicineITLab	6	160545046	0.0059	4.997e-09	318953	ukb-bub35-ALP	ALP || id:ukb-bub35-ALP	TRUE	reported	MedicineITLab	2	TRUE			0.000108439	318953	1.57621e-05	369139	TRUE	0.00768986	9.60022e-05	30.6229	106.704	34.5903
rs111973012	G	A	G	A	0.022	0.0274871	0.104752	0.0878908	FALSE	FALSE	FALSE	finngen_R10_I9_MI_STRICT	12	121448123	0.0180413	369139	0.127617	Myocardial infarction, strict || id:finngen_R10_I9_MI_STRICT	Myocardial infarction, strict	Myocardial infarction, strict || ||	TRUE	MedicineITLab	12	121885926	0.0039	1.069e-08	318953	ukb-bub35-ALP	ALP || id:ukb-bub35-ALP	TRUE	reported	MedicineITLab	2	TRUE			9.97583e-05	318953	6.28828e-06	369139	TRUE	0.00197247	9.07781e-05	28.9564	106.704	31.8212
rs112632065	T	C	T	C	0.0211	-0.0052734	0.140819	0.110867	FALSE	FALSE	FALSE	finngen_R10_I9_MI_STRICT	1	205782054	0.0163318	369139	0.746777	Myocardial infarction, strict || id:finngen_R10_I9_MI_STRICT	Myocardial infarction, strict	Myocardial infarction, strict || ||	TRUE	MedicineITLab	1	205751182	0.0034	6.543e-10	318953	ukb-bub35-ALP	ALP || id:ukb-bub35-ALP	TRUE	reported	MedicineITLab	2	TRUE			0.000120734	318953	2.8244e-07	369139	TRUE	1.52186e-05	0.000107731	34.3646	106.704	38.513
rs112905931	T	C	T	C	0.0157	-0.0285407	0.372573	0.588277	FALSE	FALSE	FALSE	finngen_R10_I9_MI_STRICT	1	960891	0.0104044	369139	0.00608555	Myocardial infarction, strict || id:finngen_R10_I9_MI_STRICT	Myocardial infarction, strict	Myocardial infarction, strict || ||	TRUE	MedicineITLab	1	896271	0.0025	5.884e-10	318953	ukb-bub35-ALP	ALP || id:ukb-bub35-ALP	TRUE	reported	MedicineITLab	2	TRUE			0.000123635	318953	2.03844e-05	369139	TRUE	0.00629488	0.00011524	36.7602	106.704	39.4384
rs113422695	A	T	A	T	-0.0249	-0.023552	0.222793	0.190807	FALSE	TRUE	FALSE	finngen_R10_I9_MI_STRICT	7	107429763	0.0130358	369139	0.0708076	Myocardial infarction, strict || id:finngen_R10_I9_MI_STRICT	Myocardial infarction, strict	Myocardial infarction, strict || ||	TRUE	MedicineITLab	7	107070208	0.0029	4.482e-18	318953	ukb-bub35-ALP	ALP || id:ukb-bub35-ALP	TRUE	reported	MedicineITLab	2	TRUE			0.000231089	318953	8.84278e-06	369139	TRUE	4.22436e-07	0.000214717	68.499	106.704	73.7229
rs113479946	G	A	G	A	-0.0272	-0.028568	0.0701176	0.0923776	FALSE	FALSE	FALSE	finngen_R10_I9_MI_STRICT	12	69308462	0.0177074	369139	0.106671	Myocardial infarction, strict || id:finngen_R10_I9_MI_STRICT	Myocardial infarction, strict	Myocardial infarction, strict || ||	TRUE	MedicineITLab	12	69702242	0.0048	1.609e-08	318953	ukb-bub35-ALP	ALP || id:ukb-bub35-ALP	TRUE	reported	MedicineITLab	2	TRUE			0.000100667	318953	7.05114e-06	369139	TRUE	0.00227317	9.64768e-05	30.7743	106.704	32.1111
rs113891542	A	C	A	C	-0.1177	0.0264656	0.0171431	0.0249981	FALSE	FALSE	FALSE	finngen_R10_I9_MI_STRICT	1	21868227	0.033024	369139	0.422896	Myocardial infarction, strict || id:finngen_R10_I9_MI_STRICT	Myocardial infarction, strict	Myocardial infarction, strict || ||	TRUE	MedicineITLab	1	22194720	0.0097	1.21e-33	318953	ukb-bub35-ALP	ALP || id:ukb-bub35-ALP	TRUE	reported	MedicineITLab	2	TRUE			0.000461408	318953	1.73987e-06	369139	TRUE	7.35909e-17	0.000466834	148.967	106.704	147.234
rs114631712	A	G	A	G	-0.0705	-0.0197245	0.0435198	0.0167489	FALSE	FALSE	FALSE	finngen_R10_I9_MI_STRICT	1	20750773	0.0399653	369139	0.62163	Myocardial infarction, strict || id:finngen_R10_I9_MI_STRICT	Myocardial infarction, strict	Myocardial infarction, strict || ||	TRUE	MedicineITLab	1	21077266	0.0058	6.278e-34	318953	ukb-bub35-ALP	ALP || id:ukb-bub35-ALP	TRUE	reported	MedicineITLab	2	TRUE			0.000463017	318953	6.59869e-07	369139	TRUE	1.06946e-17	0.000413782	132.031	106.704	147.748
rs115276619	A	T	A	T	-0.0956	-0.049186	0.0162478	0.0181361	FALSE	TRUE	FALSE	finngen_R10_I9_MI_STRICT	1	184895998	0.0388228	369139	0.205178	Myocardial infarction, strict || id:finngen_R10_I9_MI_STRICT	Myocardial infarction, strict	Myocardial infarction, strict || ||	TRUE	MedicineITLab	1	184865132	0.0096	3.766e-23	318953	ukb-bub35-ALP	ALP || id:ukb-bub35-ALP	TRUE	reported	MedicineITLab	2	TRUE			0.000310824	318953	4.3483e-06	369139	TRUE	1.26834e-10	0.000292164	93.2131	106.704	99.1684
rs115600404	A	G	A	G	0.1138	0.115279	0.025116	0.00395612	FALSE	FALSE	FALSE	finngen_R10_I9_MI_STRICT	6	24142841	0.0823518	369139	0.161563	Myocardial infarction, strict || id:finngen_R10_I9_MI_STRICT	Myocardial infarction, strict	Myocardial infarction, strict || ||	TRUE	MedicineITLab	6	24143069	0.0076	3.491e-50	318953	ukb-bub35-ALP	ALP || id:ukb-bub35-ALP	TRUE	reported	MedicineITLab	2	TRUE			0.000702471	318953	5.30841e-06	369139	TRUE	1.33682e-23	0.000634188	202.403	106.704	224.211
rs115946508	A	C	A	C	-0.0264	-0.00786383	0.108491	0.0791877	FALSE	FALSE	FALSE	finngen_R10_I9_MI_STRICT	7	150800408	0.0190652	369139	0.679994	Myocardial infarction, strict || id:finngen_R10_I9_MI_STRICT	Myocardial infarction, strict	Myocardial infarction, strict || ||	TRUE	MedicineITLab	7	150497496	0.0038	5.262e-12	318953	ukb-bub35-ALP	ALP || id:ukb-bub35-ALP	TRUE	reported	MedicineITLab	2	TRUE			0.000151304	318953	4.6089e-07	369139	TRUE	1.52777e-06	0.000134821	43.0071	106.704	48.2659
rs11596236	A	C	A	C	0.0185	0.00251848	0.356071	0.355019	FALSE	FALSE	FALSE	finngen_R10_I9_MI_STRICT	10	94912618	0.01069	369139	0.813749	Myocardial infarction, strict || id:finngen_R10_I9_MI_STRICT	Myocardial infarction, strict	Myocardial infarction, strict || ||	TRUE	MedicineITLab	10	96672375	0.0025	8.73e-14	318953	ukb-bub35-ALP	ALP || id:ukb-bub35-ALP	TRUE	reported	MedicineITLab	2	TRUE			0.000171658	318953	1.50361e-07	369139	TRUE	1.44454e-07	0.000156945	50.0657	106.704	54.76
rs11621792	T	C	T	C	-0.0346	0.00162474	0.442404	0.367829	FALSE	FALSE	FALSE	finngen_R10_I9_MI_STRICT	14	24402720	0.0105932	369139	0.878102	Myocardial infarction, strict || id:finngen_R10_I9_MI_STRICT	Myocardial infarction, strict	Myocardial infarction, strict || ||	TRUE	MedicineITLab	14	24871926	0.0024	1.326e-46	318953	ukb-bub35-ALP	ALP || id:ukb-bub35-ALP	TRUE	reported	MedicineITLab	2	TRUE			0.000651213	318953	6.37273e-08	369139	TRUE	1.40841e-25	0.000590637	188.496	106.704	207.84
rs11660937	C	T	C	T	-0.0183	-0.00468588	0.323778	0.30581	FALSE	FALSE	FALSE	finngen_R10_I9_MI_STRICT	18	79458926	0.0110953	369139	0.672785	Myocardial infarction, strict || id:finngen_R10_I9_MI_STRICT	Myocardial infarction, strict	Myocardial infarction, strict || ||	TRUE	MedicineITLab	18	77218926	0.0026	7.02e-13	318953	ukb-bub35-ALP	ALP || id:ukb-bub35-ALP	TRUE	reported	MedicineITLab	2	TRUE			0.000155297	318953	4.83188e-07	369139	TRUE	1.12978e-06	0.000146646	46.7796	106.704	49.5399
rs11670625	A	G	A	G	0.0443	0.0289396	0.126063	0.10143	FALSE	FALSE	FALSE	finngen_R10_I9_MI_STRICT	19	54139784	0.016977	369139	0.0882633	Myocardial infarction, strict || id:finngen_R10_I9_MI_STRICT	Myocardial infarction, strict	Myocardial infarction, strict || ||	TRUE	MedicineITLab	19	54643500	0.0036	3.406e-35	318953	ukb-bub35-ALP	ALP || id:ukb-bub35-ALP	TRUE	reported	MedicineITLab	2	TRUE			0.000474539	318953	7.87177e-06	369139	TRUE	4.10167e-15	0.000432419	137.98	106.704	151.427
rs117589665	G	A	G	A	-0.0782	-0.0605456	0.0650239	0.0377606	FALSE	FALSE	FALSE	finngen_R10_I9_MI_STRICT	10	102240251	0.0271282	369139	0.025626	Myocardial infarction, strict || id:finngen_R10_I9_MI_STRICT	Myocardial infarction, strict	Myocardial infarction, strict || ||	TRUE	MedicineITLab	10	104000008	0.0048	1.768e-60	318953	ukb-bub35-ALP	ALP || id:ukb-bub35-ALP	TRUE	reported	MedicineITLab	2	TRUE			0.000831469	318953	1.34937e-05	369139	TRUE	2.1975e-25	0.000743562	237.336	106.704	265.418
rs11781843	A	C	A	C	0.0176	0.0355178	0.163602	0.18772	FALSE	FALSE	FALSE	finngen_R10_I9_MI_STRICT	8	94809061	0.0130216	369139	0.00637955	Myocardial infarction, strict || id:finngen_R10_I9_MI_STRICT	Myocardial infarction, strict	Myocardial infarction, strict || ||	TRUE	MedicineITLab	8	95821289	0.0032	4.372e-08	318953	ukb-bub35-ALP	ALP || id:ukb-bub35-ALP	TRUE	reported	MedicineITLab	2	TRUE			9.48332e-05	318953	2.01543e-05	369139	TRUE	0.0299074	8.47729e-05	27.0407	106.704	30.25
rs11872020	A	G	A	G	0.0145	0.0252567	0.386323	0.463832	FALSE	FALSE	FALSE	finngen_R10_I9_MI_STRICT	17	30226471	0.0103123	369139	0.0143179	Myocardial infarction, strict || id:finngen_R10_I9_MI_STRICT	Myocardial infarction, strict	Myocardial infarction, strict || ||	TRUE	MedicineITLab	17	28553489	0.0025	4.78e-09	318953	ukb-bub35-ALP	ALP || id:ukb-bub35-ALP	TRUE	reported	MedicineITLab	2	TRUE			0.00010546	318953	1.62498e-05	369139	TRUE	0.00986305	9.96911e-05	31.7997	106.704	33.64
rs1189726	C	T	C	T	0.0243	-0.00300678	0.145309	0.828865	FALSE	FALSE	FALSE	finngen_R10_I9_MI_STRICT	20	62142644	0.013597	369139	0.824986	Myocardial infarction, strict || id:finngen_R10_I9_MI_STRICT	Myocardial infarction, strict	Myocardial infarction, strict || ||	TRUE	MedicineITLab	20	60717700	0.0034	4.575e-13	318953	ukb-bub35-ALP	ALP || id:ukb-bub35-ALP	TRUE	reported	MedicineITLab	2	TRUE			0.000160126	318953	1.32474e-07	369139	TRUE	3.69402e-07	0.000146671	46.7877	106.704	51.0804
rs11986461	A	C	A	C	-0.015	-0.0262376	0.392166	0.560792	FALSE	FALSE	FALSE	finngen_R10_I9_MI_STRICT	8	20085397	0.0102778	369139	0.0106844	Myocardial infarction, strict || id:finngen_R10_I9_MI_STRICT	Myocardial infarction, strict	Myocardial infarction, strict || ||	TRUE	MedicineITLab	8	19942908	0.0024	8.604e-10	318953	ukb-bub35-ALP	ALP || id:ukb-bub35-ALP	TRUE	reported	MedicineITLab	2	TRUE			0.000122457	318953	1.76544e-05	369139	TRUE	0.00451704	0.000107267	34.2167	106.704	39.0625
rs12049908	A	G	A	G	0.0328	0.030863	0.160511	0.179188	FALSE	FALSE	FALSE	finngen_R10_I9_MI_STRICT	11	8897762	0.0133502	369139	0.0207883	Myocardial infarction, strict || id:finngen_R10_I9_MI_STRICT	Myocardial infarction, strict	Myocardial infarction, strict || ||	TRUE	MedicineITLab	11	8919309	0.0032	5.372e-24	318953	ukb-bub35-ALP	ALP || id:ukb-bub35-ALP	TRUE	reported	MedicineITLab	2	TRUE			0.000329292	318953	1.44779e-05	369139	TRUE	2.97194e-09	0.000289933	92.5012	106.704	105.062
rs12226331	T	A	T	A	-0.0142	-0.0183458	0.355213	0.352852	FALSE	TRUE	FALSE	finngen_R10_I9_MI_STRICT	11	102200245	0.0106935	369139	0.0862343	Myocardial infarction, strict || id:finngen_R10_I9_MI_STRICT	Myocardial infarction, strict	Myocardial infarction, strict || ||	TRUE	MedicineITLab	11	102070976	0.0025	1.323e-08	318953	ukb-bub35-ALP	ALP || id:ukb-bub35-ALP	TRUE	reported	MedicineITLab	2	TRUE			0.000101141	318953	7.97338e-06	369139	TRUE	0.00277023	9.23659e-05	29.4629	106.704	32.2624
rs12364964	G	A	G	A	-0.0203	0.00463917	0.284183	0.337513	FALSE	FALSE	FALSE	finngen_R10_I9_MI_STRICT	11	16589542	0.0108159	369139	0.667981	Myocardial infarction, strict || id:finngen_R10_I9_MI_STRICT	Myocardial infarction, strict	Myocardial infarction, strict || ||	TRUE	MedicineITLab	11	16611089	0.0026	1.171e-14	318953	ukb-bub35-ALP	ALP || id:ukb-bub35-ALP	TRUE	reported	MedicineITLab	2	TRUE			0.00019109	318953	4.98388e-07	369139	TRUE	5.74861e-08	0.000167657	53.4834	106.704	60.9601
rs12373325	C	T	C	T	-0.0293	-0.0219157	0.208392	0.766603	FALSE	FALSE	FALSE	finngen_R10_I9_MI_STRICT	18	58420416	0.0121228	369139	0.0706366	Myocardial infarction, strict || id:finngen_R10_I9_MI_STRICT	Myocardial infarction, strict	Myocardial infarction, strict || ||	TRUE	MedicineITLab	18	56087648	0.003	6.022e-23	318953	ukb-bub35-ALP	ALP || id:ukb-bub35-ALP	TRUE	reported	MedicineITLab	2	TRUE			0.000298978	318953	8.85347e-06	369139	TRUE	3.17439e-09	0.000283241	90.3657	106.704	95.3878
rs12447119	A	G	A	G	0.0312	0.00422058	0.101288	0.135848	FALSE	FALSE	FALSE	finngen_R10_I9_MI_STRICT	16	68264025	0.0149784	369139	0.778114	Myocardial infarction, strict || id:finngen_R10_I9_MI_STRICT	Myocardial infarction, strict	Myocardial infarction, strict || ||	TRUE	MedicineITLab	16	68297928	0.004	3.477e-15	318953	ukb-bub35-ALP	ALP || id:ukb-bub35-ALP	TRUE	reported	MedicineITLab	2	TRUE			0.000190714	318953	2.15093e-07	369139	TRUE	3.37084e-08	0.000177222	56.5352	106.704	60.84
rs1257219	G	A	G	A	-0.0315	0.0375768	0.230155	0.787007	FALSE	FALSE	FALSE	finngen_R10_I9_MI_STRICT	2	134257319	0.0125286	369139	0.0027062	Myocardial infarction, strict || id:finngen_R10_I9_MI_STRICT	Myocardial infarction, strict	Myocardial infarction, strict || ||	TRUE	MedicineITLab	2	135014890	0.0028	1.354e-28	318953	ukb-bub35-ALP	ALP || id:ukb-bub35-ALP	TRUE	reported	MedicineITLab	2	TRUE			0.000396651	318953	2.43689e-05	369139	TRUE	5.74063e-10	0.000351621	112.189	106.704	126.562
rs12619647	G	T	G	T	-0.0182	0.0161546	0.333466	0.386629	FALSE	FALSE	FALSE	finngen_R10_I9_MI_STRICT	2	241348072	0.0104762	369139	0.123066	Myocardial infarction, strict || id:finngen_R10_I9_MI_STRICT	Myocardial infarction, strict	Myocardial infarction, strict || ||	TRUE	MedicineITLab	2	242287487	0.0025	5.86e-13	318953	ukb-bub35-ALP	ALP || id:ukb-bub35-ALP	TRUE	reported	MedicineITLab	2	TRUE			0.000166137	318953	6.44161e-06	369139	TRUE	1.85101e-05	0.000147247	46.9715	106.704	52.9984
rs12644725	G	A	G	A	-0.0139	-0.00186403	0.45403	0.603662	FALSE	FALSE	FALSE	finngen_R10_I9_MI_STRICT	4	87864663	0.010413	369139	0.85793	Myocardial infarction, strict || id:finngen_R10_I9_MI_STRICT	Myocardial infarction, strict	Myocardial infarction, strict || ||	TRUE	MedicineITLab	4	88785815	0.0024	5.092e-09	318953	ukb-bub35-ALP	ALP || id:ukb-bub35-ALP	TRUE	reported	MedicineITLab	2	TRUE			0.000105157	318953	8.68093e-08	369139	TRUE	3.78725e-05	9.57884e-05	30.5547	106.704	33.5434
rs12735861	T	C	T	C	0.0157	0.0289651	0.421163	0.607168	FALSE	FALSE	FALSE	finngen_R10_I9_MI_STRICT	1	1627515	0.0106752	369139	0.00666162	Myocardial infarction, strict || id:finngen_R10_I9_MI_STRICT	Myocardial infarction, strict	Myocardial infarction, strict || ||	TRUE	MedicineITLab	1	1562895	0.0025	1.949e-10	318953	ukb-bub35-ALP	ALP || id:ukb-bub35-ALP	TRUE	reported	MedicineITLab	2	TRUE			0.000123635	318953	1.99435e-05	369139	TRUE	0.00591745	0.000120181	38.3365	106.704	39.4384
rs12782515	A	G	A	G	-0.0195	0.00295464	0.18292	0.177146	FALSE	FALSE	FALSE	finngen_R10_I9_MI_STRICT	10	129101726	0.0134102	369139	0.825616	Myocardial infarction, strict || id:finngen_R10_I9_MI_STRICT	Myocardial infarction, strict	Myocardial infarction, strict || ||	TRUE	MedicineITLab	10	130899990	0.0031	3.717e-10	318953	ukb-bub35-ALP	ALP || id:ukb-bub35-ALP	TRUE	reported	MedicineITLab	2	TRUE			0.000124042	318953	1.31508e-07	369139	TRUE	8.30475e-06	0.000113665	36.2575	106.704	39.5682
rs12895249	C	T	C	T	0.0184	0.00406296	0.200872	0.164435	FALSE	FALSE	FALSE	finngen_R10_I9_MI_STRICT	14	73246214	0.0137794	369139	0.768102	Myocardial infarction, strict || id:finngen_R10_I9_MI_STRICT	Myocardial infarction, strict	Myocardial infarction, strict || ||	TRUE	MedicineITLab	14	73712922	0.003	9.691e-10	318953	ukb-bub35-ALP	ALP || id:ukb-bub35-ALP	TRUE	reported	MedicineITLab	2	TRUE			0.000117928	318953	2.35525e-07	369139	TRUE	1.77508e-05	0.000108693	34.6715	106.704	37.6178
rs12914626	T	C	T	C	0.0159	-0.00959708	0.312447	0.645568	FALSE	FALSE	FALSE	finngen_R10_I9_MI_STRICT	15	58446224	0.010723	369139	0.370787	Myocardial infarction, strict || id:finngen_R10_I9_MI_STRICT	Myocardial infarction, strict	Myocardial infarction, strict || ||	TRUE	MedicineITLab	15	58738423	0.0026	1.171e-09	318953	ukb-bub35-ALP	ALP || id:ukb-bub35-ALP	TRUE	reported	MedicineITLab	2	TRUE			0.000117239	318953	2.16999e-06	369139	TRUE	0.000108964	0.000108619	34.648	106.704	37.3979
rs12921296	A	G	A	G	-0.0211	0.00812029	0.191991	0.208785	FALSE	FALSE	FALSE	finngen_R10_I9_MI_STRICT	16	83938887	0.0127202	369139	0.523228	Myocardial infarction, strict || id:finngen_R10_I9_MI_STRICT	Myocardial infarction, strict	Myocardial infarction, strict || ||	TRUE	MedicineITLab	16	83972492	0.0031	1.915e-11	318953	ukb-bub35-ALP	ALP || id:ukb-bub35-ALP	TRUE	reported	MedicineITLab	2	TRUE			0.000145229	318953	1.104e-06	369139	TRUE	5.35035e-06	0.000138131	44.0632	106.704	46.3278
rs12940802	A	C	A	C	-0.0144	0.00811209	0.3941	0.590631	FALSE	FALSE	FALSE	finngen_R10_I9_MI_STRICT	17	31316546	0.0103811	369139	0.43455	Myocardial infarction, strict || id:finngen_R10_I9_MI_STRICT	Myocardial infarction, strict	Myocardial infarction, strict || ||	TRUE	MedicineITLab	17	29643564	0.0024	3.573e-09	318953	ukb-bub35-ALP	ALP || id:ukb-bub35-ALP	TRUE	reported	MedicineITLab	2	TRUE			0.000112857	318953	1.65421e-06	369139	TRUE	0.00011222	9.9029e-05	31.5885	106.704	36
rs12945299	G	A	G	A	0.107	-0.029445	0.19353	0.266876	FALSE	FALSE	FALSE	finngen_R10_I9_MI_STRICT	17	7176750	0.0116807	369139	0.0117079	Myocardial infarction, strict || id:finngen_R10_I9_MI_STRICT	Myocardial infarction, strict	Myocardial infarction, strict || ||	TRUE	MedicineITLab	17	7080069	0.003	1e-200	318953	ukb-bub35-ALP	ALP || id:ukb-bub35-ALP	TRUE	reported	MedicineITLab	2	TRUE			0.00397258	318953	1.72143e-05	369139	TRUE	2.18067e-131	0.00357383	1143.97	106.704	1272.11
rs12956554	A	C	A	C	-0.0146	-0.0123787	0.330307	0.363799	FALSE	FALSE	FALSE	finngen_R10_I9_MI_STRICT	18	13660591	0.0106387	369139	0.244608	Myocardial infarction, strict || id:finngen_R10_I9_MI_STRICT	Myocardial infarction, strict	Myocardial infarction, strict || ||	TRUE	MedicineITLab	18	13660590	0.0025	9.678e-09	318953	ukb-bub35-ALP	ALP || id:ukb-bub35-ALP	TRUE	reported	MedicineITLab	2	TRUE			0.000106919	318953	3.66762e-06	369139	TRUE	0.000491803	9.43038e-05	30.0811	106.704	34.1056
rs13006699	G	A	G	A	0.0179	-0.00180641	0.260107	0.261921	FALSE	FALSE	FALSE	finngen_R10_I9_MI_STRICT	2	171010642	0.0116729	369139	0.877016	Myocardial infarction, strict || id:finngen_R10_I9_MI_STRICT	Myocardial infarction, strict	Myocardial infarction, strict || ||	TRUE	MedicineITLab	2	171867152	0.0027	7.238e-11	318953	ukb-bub35-ALP	ALP || id:ukb-bub35-ALP	TRUE	reported	MedicineITLab	2	TRUE			0.000137783	318953	6.48765e-08	369139	TRUE	2.03091e-06	0.000123327	39.34	106.704	43.952
rs13013390	G	A	G	A	0.0205	-0.0127629	0.336513	0.212101	FALSE	FALSE	FALSE	finngen_R10_I9_MI_STRICT	2	191262001	0.012529	369139	0.308357	Myocardial infarction, strict || id:finngen_R10_I9_MI_STRICT	Myocardial infarction, strict	Myocardial infarction, strict || ||	TRUE	MedicineITLab	2	192126727	0.0026	1.456e-15	318953	ukb-bub35-ALP	ALP || id:ukb-bub35-ALP	TRUE	reported	MedicineITLab	2	TRUE			0.000194873	318953	2.81111e-06	369139	TRUE	3.74925e-07	0.00018766	59.8656	106.704	62.1672
rs13213362	T	C	T	C	0.0242	0.00805359	0.0782987	0.119104	FALSE	FALSE	FALSE	finngen_R10_I9_MI_STRICT	6	15179953	0.0158161	369139	0.61061	Myocardial infarction, strict || id:finngen_R10_I9_MI_STRICT	Myocardial infarction, strict	Myocardial infarction, strict || ||	TRUE	MedicineITLab	6	15180184	0.0044	3.583e-08	318953	ukb-bub35-ALP	ALP || id:ukb-bub35-ALP	TRUE	reported	MedicineITLab	2	TRUE			9.48332e-05	318953	7.02413e-07	369139	TRUE	0.000231713	8.4529e-05	26.9629	106.704	30.25
rs13235543	T	C	T	C	-0.0391	0.0192429	0.126984	0.129364	FALSE	FALSE	FALSE	finngen_R10_I9_MI_STRICT	7	73599571	0.0152471	369139	0.206925	Myocardial infarction, strict || id:finngen_R10_I9_MI_STRICT	Myocardial infarction, strict	Myocardial infarction, strict || ||	TRUE	MedicineITLab	7	73013901	0.0035	3.764e-28	318953	ukb-bub35-ALP	ALP || id:ukb-bub35-ALP	TRUE	reported	MedicineITLab	2	TRUE			0.000391132	318953	4.31496e-06	369139	TRUE	2.43221e-13	0.000338965	108.15	106.704	124.801
rs132639	T	A	T	A	0.0295	0.00932471	0.18341	0.127644	FALSE	TRUE	FALSE	finngen_R10_I9_MI_STRICT	22	36147850	0.0152914	369139	0.541992	Myocardial infarction, strict || id:finngen_R10_I9_MI_STRICT	Myocardial infarction, strict	Myocardial infarction, strict || ||	TRUE	MedicineITLab	22	36543898	0.0031	1.033e-21	318953	ukb-bub35-ALP	ALP || id:ukb-bub35-ALP	TRUE	reported	MedicineITLab	2	TRUE			0.00028384	318953	1.00737e-06	369139	TRUE	5.58368e-11	0.000260676	83.1646	106.704	90.5567
rs13279159	G	A	G	A	0.0151	-0.0172578	0.26292	0.203666	FALSE	FALSE	FALSE	finngen_R10_I9_MI_STRICT	8	128150801	0.0127028	369139	0.174281	Myocardial infarction, strict || id:finngen_R10_I9_MI_STRICT	Myocardial infarction, strict	Myocardial infarction, strict || ||	TRUE	MedicineITLab	8	129163047	0.0027	2.284e-08	318953	ukb-bub35-ALP	ALP || id:ukb-bub35-ALP	TRUE	reported	MedicineITLab	2	TRUE			9.80528e-05	318953	5.00014e-06	369139	TRUE	0.00151811	8.83735e-05	28.1893	106.704	31.2771
rs138072930	T	C	T	C	-0.1365	0.00968591	0.0132313	0.0159723	FALSE	FALSE	FALSE	finngen_R10_I9_MI_STRICT	6	24472037	0.041187	369139	0.814077	Myocardial infarction, strict || id:finngen_R10_I9_MI_STRICT	Myocardial infarction, strict	Myocardial infarction, strict || ||	TRUE	MedicineITLab	6	24472265	0.0105	1.904e-38	318953	ukb-bub35-ALP	ALP || id:ukb-bub35-ALP	TRUE	reported	MedicineITLab	2	TRUE			0.000529581	318953	1.49821e-07	369139	TRUE	7.91732e-21	0.000486534	155.256	106.704	169
rs1388608	G	T	G	T	-0.017	-0.0072872	0.23979	0.789351	FALSE	FALSE	FALSE	finngen_R10_I9_MI_STRICT	3	46077257	0.0125409	369139	0.56119	Myocardial infarction, strict || id:finngen_R10_I9_MI_STRICT	Myocardial infarction, strict	Myocardial infarction, strict || ||	TRUE	MedicineITLab	3	46118749	0.0028	8.045e-10	318953	ukb-bub35-ALP	ALP || id:ukb-bub35-ALP	TRUE	reported	MedicineITLab	2	TRUE			0.00011556	318953	9.14694e-07	369139	TRUE	5.0945e-05	0.000105364	33.6095	106.704	36.8622
rs1423063	C	T	C	T	-0.0216	-0.0023652	0.459039	0.461242	FALSE	FALSE	FALSE	finngen_R10_I9_MI_STRICT	19	33355729	0.0102395	369139	0.817325	Myocardial infarction, strict || id:finngen_R10_I9_MI_STRICT	Myocardial infarction, strict	Myocardial infarction, strict || ||	TRUE	MedicineITLab	19	33846635	0.0024	1.331e-19	318953	ukb-bub35-ALP	ALP || id:ukb-bub35-ALP	TRUE	reported	MedicineITLab	2	TRUE			0.000253893	318953	1.44541e-07	369139	TRUE	1.23959e-10	0.000231714	73.9227	106.704	81
rs1428967	G	A	G	A	0.0322	-0.0122137	0.230319	0.179032	FALSE	FALSE	FALSE	finngen_R10_I9_MI_STRICT	5	36646813	0.0133869	369139	0.36158	Myocardial infarction, strict || id:finngen_R10_I9_MI_STRICT	Myocardial infarction, strict	Myocardial infarction, strict || ||	TRUE	MedicineITLab	5	36646915	0.0028	2.588e-30	318953	ukb-bub35-ALP	ALP || id:ukb-bub35-ALP	TRUE	reported	MedicineITLab	2	TRUE			0.000414469	318953	2.255e-06	369139	TRUE	6.12744e-15	0.000367606	117.291	106.704	132.25
rs146433259	T	C	T	C	-0.0707	0.0526598	0.0116193	0.00426589	FALSE	FALSE	FALSE	finngen_R10_I9_MI_STRICT	5	34713687	0.081563	369139	0.518517	Myocardial infarction, strict || id:finngen_R10_I9_MI_STRICT	Myocardial infarction, strict	Myocardial infarction, strict || ||	TRUE	MedicineITLab	5	34713792	0.012	3.758e-09	318953	ukb-bub35-ALP	ALP || id:ukb-bub35-ALP	TRUE	reported	MedicineITLab	2	TRUE			0.000108819	318953	1.12923e-06	369139	TRUE	0.000106346	0.000114808	36.6224	106.704	34.7117
rs146496844	A	G	A	G	0.0575	0.0460338	0.0143592	0.0295166	FALSE	FALSE	FALSE	finngen_R10_I9_MI_STRICT	20	40639031	0.030474	369139	0.130893	Myocardial infarction, strict || id:finngen_R10_I9_MI_STRICT	Myocardial infarction, strict	Myocardial infarction, strict || ||	TRUE	MedicineITLab	20	39267671	0.0101	1.131e-08	318953	ukb-bub35-ALP	ALP || id:ukb-bub35-ALP	TRUE	reported	MedicineITLab	2	TRUE			0.000101607	318953	6.18165e-06	369139	TRUE	0.00168202	9.35868e-05	29.8524	106.704	32.411
rs150844304	C	A	C	A	-0.0732	-0.0165848	0.0248753	0.00479773	FALSE	FALSE	FALSE	finngen_R10_I9_MI_STRICT	15	43434427	0.0739782	369139	0.822613	Myocardial infarction, strict || id:finngen_R10_I9_MI_STRICT	Myocardial infarction, strict	Myocardial infarction, strict || ||	TRUE	MedicineITLab	15	43726625	0.0077	2.347e-21	318953	ukb-bub35-ALP	ALP || id:ukb-bub35-ALP	TRUE	reported	MedicineITLab	2	TRUE			0.000283266	318953	1.36152e-07	369139	TRUE	9.76253e-12	0.000259945	82.9311	106.704	90.3734
rs15623	G	A	G	A	-0.067	-0.0429927	0.0266228	0.00822852	FALSE	FALSE	FALSE	finngen_R10_I9_MI_STRICT	17	7075000	0.0567519	369139	0.448716	Myocardial infarction, strict || id:finngen_R10_I9_MI_STRICT	Myocardial infarction, strict	Myocardial infarction, strict || ||	TRUE	MedicineITLab	17	6978319	0.0075	4.637e-19	318953	ukb-bub35-ALP	ALP || id:ukb-bub35-ALP	TRUE	reported	MedicineITLab	2	TRUE			0.000250147	318953	1.55468e-06	369139	TRUE	1.66951e-09	0.000232656	74.2232	106.704	79.8044
rs157595	G	A	G	A	-0.0488	0.034918	0.383424	0.690542	FALSE	FALSE	FALSE	finngen_R10_I9_MI_STRICT	19	44922203	0.0111435	369139	0.00172735	Myocardial infarction, strict || id:finngen_R10_I9_MI_STRICT	Myocardial infarction, strict	Myocardial infarction, strict || ||	TRUE	MedicineITLab	19	45425460	0.0025	1.967e-82	318953	ukb-bub35-ALP	ALP || id:ukb-bub35-ALP	TRUE	reported	MedicineITLab	2	TRUE			0.00119321	318953	2.65985e-05	369139	TRUE	5.01477e-34	0.00112599	359.541	106.704	381.03
rs1609829	C	T	C	T	0.0188	0.00462586	0.296777	0.649906	FALSE	FALSE	FALSE	finngen_R10_I9_MI_STRICT	1	180939925	0.0107794	369139	0.667824	Myocardial infarction, strict || id:finngen_R10_I9_MI_STRICT	Myocardial infarction, strict	Myocardial infarction, strict || ||	TRUE	MedicineITLab	1	180909061	0.0026	7.363e-13	318953	ukb-bub35-ALP	ALP || id:ukb-bub35-ALP	TRUE	reported	MedicineITLab	2	TRUE			0.000163898	318953	4.98894e-07	369139	TRUE	5.62175e-07	0.000147526	47.0606	106.704	52.284
rs17429745	T	G	T	G	-0.0222	0.0236953	0.321026	0.422558	FALSE	FALSE	FALSE	finngen_R10_I9_MI_STRICT	4	105117012	0.0103927	369139	0.0226074	Myocardial infarction, strict || id:finngen_R10_I9_MI_STRICT	Myocardial infarction, strict	Myocardial infarction, strict || ||	TRUE	MedicineITLab	4	106038169	0.0026	6.018e-18	318953	ukb-bub35-ALP	ALP || id:ukb-bub35-ALP	TRUE	reported	MedicineITLab	2	TRUE			0.000228526	318953	1.40823e-05	369139	TRUE	2.58419e-06	0.000214847	68.5404	106.704	72.9053
rs174566	G	A	G	A	0.0523	0.00927025	0.345568	0.413204	FALSE	FALSE	FALSE	finngen_R10_I9_MI_STRICT	11	61824890	0.0103671	369139	0.371216	Myocardial infarction, strict || id:finngen_R10_I9_MI_STRICT	Myocardial infarction, strict	Myocardial infarction, strict || ||	TRUE	MedicineITLab	11	61592362	0.0025	5.53e-97	318953	ukb-bub35-ALP	ALP || id:ukb-bub35-ALP	TRUE	reported	MedicineITLab	2	TRUE			0.00137026	318953	2.16611e-06	369139	TRUE	5.53508e-49	0.00123718	395.087	106.704	437.646
rs1762486	A	G	A	G	-0.015	-0.0125733	0.335966	0.722754	FALSE	FALSE	FALSE	finngen_R10_I9_MI_STRICT	1	107085075	0.0114556	369139	0.27239	Myocardial infarction, strict || id:finngen_R10_I9_MI_STRICT	Myocardial infarction, strict	Myocardial infarction, strict || ||	TRUE	MedicineITLab	1	107627697	0.0026	3.896e-09	318953	ukb-bub35-ALP	ALP || id:ukb-bub35-ALP	TRUE	reported	MedicineITLab	2	TRUE			0.000104344	318953	3.26343e-06	369139	TRUE	0.000504651	0.000100392	32.0233	106.704	33.284
rs17784245	G	A	G	A	-0.0208	0.00323841	0.405248	0.511279	FALSE	FALSE	FALSE	finngen_R10_I9_MI_STRICT	1	214230287	0.0102612	369139	0.752309	Myocardial infarction, strict || id:finngen_R10_I9_MI_STRICT	Myocardial infarction, strict	Myocardial infarction, strict || ||	TRUE	MedicineITLab	1	214403630	0.0024	1.956e-17	318953	ukb-bub35-ALP	ALP || id:ukb-bub35-ALP	TRUE	reported	MedicineITLab	2	TRUE			0.000235439	318953	2.69823e-07	369139	TRUE	8.64095e-10	0.000208552	66.5316	106.704	75.1111
rs1778796	G	A	G	A	-0.0143	-0.0158127	0.453133	0.517145	FALSE	FALSE	FALSE	finngen_R10_I9_MI_STRICT	13	27873593	0.0104063	369139	0.128628	Myocardial infarction, strict || id:finngen_R10_I9_MI_STRICT	Myocardial infarction, strict	Myocardial infarction, strict || ||	TRUE	MedicineITLab	13	28447730	0.0025	1.542e-08	318953	ukb-bub35-ALP	ALP || id:ukb-bub35-ALP	TRUE	reported	MedicineITLab	2	TRUE			0.000102571	318953	6.25503e-06	369139	TRUE	0.00160535	0.000101347	32.3279	106.704	32.7184
rs17820747	C	A	C	A	-0.0168	0.000335081	0.233005	0.23535	FALSE	FALSE	FALSE	finngen_R10_I9_MI_STRICT	2	32476619	0.0120305	369139	0.97778	Myocardial infarction, strict || id:finngen_R10_I9_MI_STRICT	Myocardial infarction, strict	Myocardial infarction, strict || ||	TRUE	MedicineITLab	2	32701687	0.0028	2.06e-09	318953	ukb-bub35-ALP	ALP || id:ukb-bub35-ALP	TRUE	reported	MedicineITLab	2	TRUE			0.000112857	318953	2.10157e-09	369139	TRUE	1.21107e-05	0.00010088	32.1791	106.704	36
rs17855739	T	C	T	C	0.0542	-0.0194125	0.0499629	0.029624	FALSE	FALSE	FALSE	finngen_R10_I9_MI_STRICT	19	5831829	0.0304494	369139	0.523776	Myocardial infarction, strict || id:finngen_R10_I9_MI_STRICT	Myocardial infarction, strict	Myocardial infarction, strict || ||	TRUE	MedicineITLab	19	5831840	0.0056	6.486e-22	318953	ukb-bub35-ALP	ALP || id:ukb-bub35-ALP	TRUE	reported	MedicineITLab	2	TRUE			0.00029361	318953	1.10108e-06	369139	TRUE	2.84151e-11	0.00027888	88.9737	106.704	93.6747
rs1833249	G	T	G	T	0.0211	-0.0079016	0.186695	0.810019	FALSE	FALSE	FALSE	finngen_R10_I9_MI_STRICT	16	55821059	0.0130971	369139	0.546304	Myocardial infarction, strict || id:finngen_R10_I9_MI_STRICT	Myocardial infarction, strict	Myocardial infarction, strict || ||	TRUE	MedicineITLab	16	55854971	0.0031	1.712e-11	318953	ukb-bub35-ALP	ALP || id:ukb-bub35-ALP	TRUE	reported	MedicineITLab	2	TRUE			0.000145229	318953	9.86034e-07	369139	TRUE	4.77507e-06	0.000135201	43.1284	106.704	46.3278
rs186918006	A	C	A	C	-0.018	0.0209161	0.219259	0.279203	FALSE	FALSE	FALSE	finngen_R10_I9_MI_STRICT	16	4316205	0.0116082	369139	0.0715715	Myocardial infarction, strict || id:finngen_R10_I9_MI_STRICT	Myocardial infarction, strict	Myocardial infarction, strict || ||	TRUE	MedicineITLab	16	4366206	0.0032	3.106e-08	318953	ukb-bub35-ALP	ALP || id:ukb-bub35-ALP	TRUE	reported	MedicineITLab	2	TRUE			9.91923e-05	318953	8.79509e-06	369139	TRUE	0.00381396	0.000110928	35.3844	106.704	31.6406
rs189174	C	G	C	G	0.0186	-0.0150335	0.355728	0.374463	FALSE	TRUE	FALSE	finngen_R10_I9_MI_STRICT	3	120099738	0.0105368	369139	0.153649	Myocardial infarction, strict || id:finngen_R10_I9_MI_STRICT	Myocardial infarction, strict	Myocardial infarction, strict || ||	TRUE	MedicineITLab	3	119818585	0.0025	2.457e-13	318953	ukb-bub35-ALP	ALP || id:ukb-bub35-ALP	TRUE	reported	MedicineITLab	2	TRUE			0.000173519	318953	5.51458e-06	369139	TRUE	7.54154e-06	0.000158578	50.5867	106.704	55.3536
rs1892500	A	C	A	C	0.0217	0.00704617	0.200561	0.197921	FALSE	FALSE	FALSE	finngen_R10_I9_MI_STRICT	10	79337742	0.0128238	369139	0.582691	Myocardial infarction, strict || id:finngen_R10_I9_MI_STRICT	Myocardial infarction, strict	Myocardial infarction, strict || ||	TRUE	MedicineITLab	10	81097499	0.003	3.439e-13	318953	ukb-bub35-ALP	ALP || id:ukb-bub35-ALP	TRUE	reported	MedicineITLab	2	TRUE			0.000164014	318953	8.17871e-07	369139	TRUE	8.49068e-07	0.000151002	48.1694	106.704	52.3211
rs190896281	T	C	T	C	0.0255	0.0340114	0.084431	0.105888	FALSE	FALSE	FALSE	finngen_R10_I9_MI_STRICT	4	86885702	0.0166063	369139	0.0405499	Myocardial infarction, strict || id:finngen_R10_I9_MI_STRICT	Myocardial infarction, strict	Myocardial infarction, strict || ||	TRUE	MedicineITLab	4	87806855	0.0043	1.893e-09	318953	ukb-bub35-ALP	ALP || id:ukb-bub35-ALP	TRUE	reported	MedicineITLab	2	TRUE			0.000110248	318953	1.13635e-05	369139	TRUE	0.00318761	0.000100532	32.0679	106.704	35.1677
rs2003563	G	T	G	T	-0.0316	-0.0293205	0.0692097	0.0755693	FALSE	FALSE	FALSE	finngen_R10_I9_MI_STRICT	7	44222454	0.0194724	369139	0.132132	Myocardial infarction, strict || id:finngen_R10_I9_MI_STRICT	Myocardial infarction, strict	Myocardial infarction, strict || ||	TRUE	MedicineITLab	7	44262053	0.0047	2.133e-11	318953	ukb-bub35-ALP	ALP || id:ukb-bub35-ALP	TRUE	reported	MedicineITLab	2	TRUE			0.000141708	318953	6.14205e-06	369139	TRUE	9.65087e-05	0.000128654	41.0396	106.704	45.2042
rs2038760	T	C	T	C	-0.018	0.0280926	0.169724	0.165072	FALSE	FALSE	FALSE	finngen_R10_I9_MI_STRICT	6	2680498	0.0138353	369139	0.0423048	Myocardial infarction, strict || id:finngen_R10_I9_MI_STRICT	Myocardial infarction, strict	Myocardial infarction, strict || ||	TRUE	MedicineITLab	6	2680732	0.0032	1.679e-08	318953	ukb-bub35-ALP	ALP || id:ukb-bub35-ALP	TRUE	reported	MedicineITLab	2	TRUE			9.91923e-05	318953	1.1169e-05	369139	TRUE	0.00619133	9.13147e-05	29.1276	106.704	31.6406
rs2041081	T	C	T	C	0.0273	0.020225	0.359925	0.725386	FALSE	FALSE	FALSE	finngen_R10_I9_MI_STRICT	2	198378648	0.0114622	369139	0.077648	Myocardial infarction, strict || id:finngen_R10_I9_MI_STRICT	Myocardial infarction, strict	Myocardial infarction, strict || ||	TRUE	MedicineITLab	2	199243372	0.0025	8.93e-28	318953	ukb-bub35-ALP	ALP || id:ukb-bub35-ALP	TRUE	reported	MedicineITLab	2	TRUE			0.000373731	318953	8.43432e-06	369139	TRUE	1.07259e-11	0.000343398	109.565	106.704	119.246
rs204907	G	A	G	A	0.041	0.00525659	0.0526471	0.0307837	FALSE	FALSE	FALSE	finngen_R10_I9_MI_STRICT	19	44958739	0.0294744	369139	0.858452	Myocardial infarction, strict || id:finngen_R10_I9_MI_STRICT	Myocardial infarction, strict	Myocardial infarction, strict || ||	TRUE	MedicineITLab	19	45461996	0.0054	2.526e-14	318953	ukb-bub35-ALP	ALP || id:ukb-bub35-ALP	TRUE	reported	MedicineITLab	2	TRUE			0.000180708	318953	8.6165e-08	369139	TRUE	5.34251e-08	0.000167681	53.491	106.704	57.6475
rs2114273	C	T	C	T	-0.0166	0.0100393	0.406251	0.629303	FALSE	FALSE	FALSE	finngen_R10_I9_MI_STRICT	1	93388960	0.0105796	369139	0.34266	Myocardial infarction, strict || id:finngen_R10_I9_MI_STRICT	Myocardial infarction, strict	Myocardial infarction, strict || ||	TRUE	MedicineITLab	1	93854517	0.0024	8.313e-12	318953	ukb-bub35-ALP	ALP || id:ukb-bub35-ALP	TRUE	reported	MedicineITLab	2	TRUE			0.00014997	318953	2.43938e-06	369139	TRUE	9.87715e-06	0.000132936	42.4058	106.704	47.8403
rs2161037	A	G	A	G	-0.0422	0.00173641	0.445482	0.562456	FALSE	FALSE	FALSE	finngen_R10_I9_MI_STRICT	2	169036909	0.0103014	369139	0.866142	Myocardial infarction, strict || id:finngen_R10_I9_MI_STRICT	Myocardial infarction, strict	Myocardial infarction, strict || ||	TRUE	MedicineITLab	2	169893419	0.0024	6.535e-68	318953	ukb-bub35-ALP	ALP || id:ukb-bub35-ALP	TRUE	reported	MedicineITLab	2	TRUE			0.000968406	318953	7.69705e-08	369139	TRUE	2.677e-37	0.000879834	280.871	106.704	309.174
rs2183745	A	T	A	T	-0.055	0.0127903	0.326016	0.339004	FALSE	TRUE	FALSE	finngen_R10_I9_MI_STRICT	9	101456893	0.0108225	369139	0.237276	Myocardial infarction, strict || id:finngen_R10_I9_MI_STRICT	Myocardial infarction, strict	Myocardial infarction, strict || ||	TRUE	MedicineITLab	9	104219175	0.0026	1.6e-102	318953	ukb-bub35-ALP	ALP || id:ukb-bub35-ALP	TRUE	reported	MedicineITLab	2	TRUE			0.00140102	318953	3.7837e-06	369139	TRUE	7.96691e-49	0.00132936	424.566	106.704	447.485
rs2236653	T	C	T	C	0.0683	-0.0128973	0.430367	0.363217	FALSE	FALSE	FALSE	finngen_R10_I9_MI_STRICT	11	126413890	0.0106255	369139	0.22482	Myocardial infarction, strict || id:finngen_R10_I9_MI_STRICT	Myocardial infarction, strict	Myocardial infarction, strict || ||	TRUE	MedicineITLab	11	126283785	0.0024	2.35e-178	318953	ukb-bub35-ALP	ALP || id:ukb-bub35-ALP	TRUE	reported	MedicineITLab	2	TRUE			0.00253276	318953	3.99126e-06	369139	TRUE	4.61895e-89	0.00228721	731.179	106.704	809.877
rs2239222	G	A	G	A	-0.0264	-0.0318334	0.357947	0.375635	FALSE	FALSE	FALSE	finngen_R10_I9_MI_STRICT	14	72545177	0.0106384	369139	0.00276873	Myocardial infarction, strict || id:finngen_R10_I9_MI_STRICT	Myocardial infarction, strict	Myocardial infarction, strict || ||	TRUE	MedicineITLab	14	73011885	0.0025	5.554e-26	318953	ukb-bub35-ALP	ALP || id:ukb-bub35-ALP	TRUE	reported	MedicineITLab	2	TRUE			0.000349504	318953	2.42558e-05	369139	TRUE	1.22041e-08	0.000320352	102.209	106.704	111.514
rs2290361	T	G	T	G	-0.0154	-0.00636253	0.43464	0.443792	FALSE	FALSE	FALSE	finngen_R10_I9_MI_STRICT	7	134870376	0.0103054	369139	0.536972	Myocardial infarction, strict || id:finngen_R10_I9_MI_STRICT	Myocardial infarction, strict	Myocardial infarction, strict || ||	TRUE	MedicineITLab	7	134555127	0.0024	2.381e-10	318953	ukb-bub35-ALP	ALP || id:ukb-bub35-ALP	TRUE	reported	MedicineITLab	2	TRUE			0.000129074	318953	1.03262e-06	369139	TRUE	1.87424e-05	0.000116554	37.1793	106.704	41.1736
rs2298058	T	C	T	C	0.0445	0.0135937	0.30628	0.369909	FALSE	FALSE	FALSE	finngen_R10_I9_MI_STRICT	13	94596312	0.0106047	369139	0.199895	Myocardial infarction, strict || id:finngen_R10_I9_MI_STRICT	Myocardial infarction, strict	Myocardial infarction, strict || ||	TRUE	MedicineITLab	13	95248566	0.0026	3.697e-66	318953	ukb-bub35-ALP	ALP || id:ukb-bub35-ALP	TRUE	reported	MedicineITLab	2	TRUE			0.000917594	318953	4.45132e-06	369139	TRUE	2.009e-31	0.000841498	268.623	106.704	292.936
rs2393775	A	G	A	G	-0.0604	-0.0402475	0.381906	0.58488	FALSE	FALSE	FALSE	finngen_R10_I9_MI_STRICT	12	120986771	0.010386	369139	0.000106549	Myocardial infarction, strict || id:finngen_R10_I9_MI_STRICT	Myocardial infarction, strict	Myocardial infarction, strict || ||	TRUE	MedicineITLab	12	121424574	0.0024	1.28e-134	318953	ukb-bub35-ALP	ALP || id:ukb-bub35-ALP	TRUE	reported	MedicineITLab	2	TRUE			0.00198183	318953	4.06795e-05	369139	TRUE	3.72625e-56	0.00172232	550.285	106.704	633.361
rs2465956	C	T	C	T	-0.0237	0.0181913	0.193476	0.257998	FALSE	FALSE	FALSE	finngen_R10_I9_MI_STRICT	2	108448548	0.0116964	369139	0.119875	Myocardial infarction, strict || id:finngen_R10_I9_MI_STRICT	Myocardial infarction, strict	Myocardial infarction, strict || ||	TRUE	MedicineITLab	2	109065004	0.003	2.657e-15	318953	ukb-bub35-ALP	ALP || id:ukb-bub35-ALP	TRUE	reported	MedicineITLab	2	TRUE			0.000195634	318953	6.55289e-06	369139	TRUE	2.27652e-06	0.000175296	55.9205	106.704	62.41
rs2500400	G	A	G	A	0.0494	-0.00571489	0.44019	0.547597	FALSE	FALSE	FALSE	finngen_R10_I9_MI_STRICT	20	25374069	0.010244	369139	0.57693	Myocardial infarction, strict || id:finngen_R10_I9_MI_STRICT	Myocardial infarction, strict	Myocardial infarction, strict || ||	TRUE	MedicineITLab	20	25354705	0.0024	6.43e-95	318953	ukb-bub35-ALP	ALP || id:ukb-bub35-ALP	TRUE	reported	MedicineITLab	2	TRUE			0.00132657	318953	8.43119e-07	369139	TRUE	7.1615e-49	0.00120272	384.071	106.704	423.674
rs251487	A	C	A	C	-0.0137	-0.00719935	0.401339	0.608512	FALSE	FALSE	FALSE	finngen_R10_I9_MI_STRICT	3	142990391	0.0105256	369139	0.493983	Myocardial infarction, strict || id:finngen_R10_I9_MI_STRICT	Myocardial infarction, strict	Myocardial infarction, strict || ||	TRUE	MedicineITLab	3	142709233	0.0024	1.868e-08	318953	ukb-bub35-ALP	ALP || id:ukb-bub35-ALP	TRUE	reported	MedicineITLab	2	TRUE			0.000102153	318953	1.26737e-06	369139	TRUE	0.000203	9.01911e-05	28.7691	106.704	32.5851
rs252761	T	G	T	G	0.0173	0.00604972	0.41052	0.574218	FALSE	FALSE	FALSE	finngen_R10_I9_MI_STRICT	5	78084899	0.0103732	369139	0.559755	Myocardial infarction, strict || id:finngen_R10_I9_MI_STRICT	Myocardial infarction, strict	Myocardial infarction, strict || ||	TRUE	MedicineITLab	5	77380723	0.0024	1.372e-12	318953	ukb-bub35-ALP	ALP || id:ukb-bub35-ALP	TRUE	reported	MedicineITLab	2	TRUE			0.000162883	318953	9.21419e-07	369139	TRUE	1.04775e-06	0.000144852	46.2075	106.704	51.9601
rs2535413	C	A	C	A	-0.0189	0.0040739	0.326379	0.681653	FALSE	FALSE	FALSE	finngen_R10_I9_MI_STRICT	12	570199	0.0111168	369139	0.714019	Myocardial infarction, strict || id:finngen_R10_I9_MI_STRICT	Myocardial infarction, strict	Myocardial infarction, strict || ||	TRUE	MedicineITLab	12	679365	0.0027	2.821e-12	318953	ukb-bub35-ALP	ALP || id:ukb-bub35-ALP	TRUE	reported	MedicineITLab	2	TRUE			0.000153605	318953	3.63809e-07	369139	TRUE	1.07472e-06	0.000157069	50.1053	106.704	49
rs258321	G	A	G	A	0.0146	0.0125962	0.404197	0.361402	FALSE	FALSE	FALSE	finngen_R10_I9_MI_STRICT	16	89690065	0.010701	369139	0.239154	Myocardial infarction, strict || id:finngen_R10_I9_MI_STRICT	Myocardial infarction, strict	Myocardial infarction, strict || ||	TRUE	MedicineITLab	16	89756473	0.0024	2.01e-09	318953	ukb-bub35-ALP	ALP || id:ukb-bub35-ALP	TRUE	reported	MedicineITLab	2	TRUE			0.000116014	318953	3.75354e-06	369139	TRUE	0.000258013	0.000102667	32.7492	106.704	37.0069
rs2587534	A	G	A	G	0.0157	0.0245733	0.469785	0.558919	FALSE	FALSE	FALSE	finngen_R10_I9_MI_STRICT	1	234713592	0.0102979	369139	0.0170216	Myocardial infarction, strict || id:finngen_R10_I9_MI_STRICT	Myocardial infarction, strict	Myocardial infarction, strict || ||	TRUE	MedicineITLab	1	234849339	0.0024	6.801e-11	318953	ukb-bub35-ALP	ALP || id:ukb-bub35-ALP	TRUE	reported	MedicineITLab	2	TRUE			0.000134151	318953	1.54254e-05	369139	TRUE	0.00154213	0.000122795	39.1704	106.704	42.7934
rs261291	C	T	C	T	-0.0372	0.00635189	0.35947	0.387234	FALSE	FALSE	FALSE	finngen_R10_I9_MI_STRICT	15	58387979	0.0105021	369139	0.545297	Myocardial infarction, strict || id:finngen_R10_I9_MI_STRICT	Myocardial infarction, strict	Myocardial infarction, strict || ||	TRUE	MedicineITLab	15	58680178	0.0025	6.76e-51	318953	ukb-bub35-ALP	ALP || id:ukb-bub35-ALP	TRUE	reported	MedicineITLab	2	TRUE			0.000693714	318953	9.90982e-07	369139	TRUE	1.00559e-25	0.000637262	203.385	106.704	221.414
rs2618567	T	G	T	G	-0.0175	-0.00808265	0.346262	0.659589	FALSE	FALSE	FALSE	finngen_R10_I9_MI_STRICT	20	17863848	0.0108505	369139	0.456327	Myocardial infarction, strict || id:finngen_R10_I9_MI_STRICT	Myocardial infarction, strict	Myocardial infarction, strict || ||	TRUE	MedicineITLab	20	17844492	0.0025	2.876e-12	318953	ukb-bub35-ALP	ALP || id:ukb-bub35-ALP	TRUE	reported	MedicineITLab	2	TRUE			0.000153605	318953	1.50321e-06	369139	TRUE	3.84147e-06	0.000138648	44.2282	106.704	49
rs2642439	G	A	G	A	0.0277	-0.017755	0.309306	0.711128	FALSE	FALSE	FALSE	finngen_R10_I9_MI_STRICT	1	220797157	0.0113077	369139	0.116377	Myocardial infarction, strict || id:finngen_R10_I9_MI_STRICT	Myocardial infarction, strict	Myocardial infarction, strict || ||	TRUE	MedicineITLab	1	220970499	0.0026	3.383e-27	318953	ukb-bub35-ALP	ALP || id:ukb-bub35-ALP	TRUE	reported	MedicineITLab	2	TRUE			0.000355741	318953	6.67886e-06	369139	TRUE	1.65282e-11	0.000327841	104.6	106.704	113.504
rs2670824	G	C	G	C	-0.0323	0.0301473	0.0749455	0.076213	FALSE	TRUE	FALSE	finngen_R10_I9_MI_STRICT	17	74442833	0.0193244	369139	0.118745	Myocardial infarction, strict || id:finngen_R10_I9_MI_STRICT	Myocardial infarction, strict	Myocardial infarction, strict || ||	TRUE	MedicineITLab	17	72438972	0.0045	1.138e-12	318953	ukb-bub35-ALP	ALP || id:ukb-bub35-ALP	TRUE	reported	MedicineITLab	2	TRUE			0.000161505	318953	6.59317e-06	369139	TRUE	2.72871e-05	0.00014466	46.1461	106.704	51.5205
rs2776288	G	A	G	A	-0.0138	-0.00262758	0.382457	0.350801	FALSE	FALSE	FALSE	finngen_R10_I9_MI_STRICT	21	36446573	0.0107577	369139	0.807037	Myocardial infarction, strict || id:finngen_R10_I9_MI_STRICT	Myocardial infarction, strict	Myocardial infarction, strict || ||	TRUE	MedicineITLab	21	37818871	0.0025	2.07e-08	318953	ukb-bub35-ALP	ALP || id:ukb-bub35-ALP	TRUE	reported	MedicineITLab	2	TRUE			9.5524e-05	318953	1.61616e-07	369139	TRUE	0.000105882	8.99576e-05	28.6947	106.704	30.4704
rs2834222	A	G	A	G	-0.0133	0.0228662	0.474541	0.496802	FALSE	FALSE	FALSE	finngen_R10_I9_MI_STRICT	21	33452464	0.01022	369139	0.025261	Myocardial infarction, strict || id:finngen_R10_I9_MI_STRICT	Myocardial infarction, strict	Myocardial infarction, strict || ||	TRUE	MedicineITLab	21	34824771	0.0024	2.534e-08	318953	ukb-bub35-ALP	ALP || id:ukb-bub35-ALP	TRUE	reported	MedicineITLab	2	TRUE			9.62753e-05	318953	1.3561e-05	369139	TRUE	0.0112262	8.82157e-05	28.139	106.704	30.7101
rs28422057	C	T	C	T	0.049	-0.00294696	0.479156	0.627137	FALSE	FALSE	FALSE	finngen_R10_I9_MI_STRICT	9	133492955	0.0106081	369139	0.781164	Myocardial infarction, strict || id:finngen_R10_I9_MI_STRICT	Myocardial infarction, strict	Myocardial infarction, strict || ||	TRUE	MedicineITLab	9	136358077	0.0024	1.1e-90	318953	ukb-bub35-ALP	ALP || id:ukb-bub35-ALP	TRUE	reported	MedicineITLab	2	TRUE			0.0013052	318953	2.09067e-07	369139	TRUE	2.59213e-49	0.00119841	382.694	106.704	416.84
rs28713678	A	T	A	T	-0.0152	-0.0116611	0.343266	0.348844	FALSE	TRUE	FALSE	finngen_R10_I9_MI_STRICT	9	95537396	0.0107609	369139	0.278518	Myocardial infarction, strict || id:finngen_R10_I9_MI_STRICT	Myocardial infarction, strict	Myocardial infarction, strict || ||	TRUE	MedicineITLab	9	98299678	0.0025	1.333e-09	318953	ukb-bub35-ALP	ALP || id:ukb-bub35-ALP	TRUE	reported	MedicineITLab	2	TRUE			0.000115887	318953	3.18121e-06	369139	TRUE	0.000202919	0.000104169	33.2282	106.704	36.9664
rs2879924	A	G	A	G	0.0156	0.0282417	0.494374	0.435005	FALSE	FALSE	FALSE	finngen_R10_I9_MI_STRICT	2	233339883	0.0103393	369139	0.00630493	Myocardial infarction, strict || id:finngen_R10_I9_MI_STRICT	Myocardial infarction, strict	Myocardial infarction, strict || ||	TRUE	MedicineITLab	2	234248529	0.0024	7.089e-11	318953	ukb-bub35-ALP	ALP || id:ukb-bub35-ALP	TRUE	reported	MedicineITLab	2	TRUE			0.000132448	318953	2.02117e-05	369139	TRUE	0.00371893	0.000121665	38.8098	106.704	42.25
rs28840750	G	T	G	T	0.0639	0.0374167	0.051813	0.0705022	FALSE	FALSE	FALSE	finngen_R10_I9_MI_STRICT	19	33029021	0.0200211	369139	0.061641	Myocardial infarction, strict || id:finngen_R10_I9_MI_STRICT	Myocardial infarction, strict	Myocardial infarction, strict || ||	TRUE	MedicineITLab	19	33519927	0.0055	8.469e-31	318953	ukb-bub35-ALP	ALP || id:ukb-bub35-ALP	TRUE	reported	MedicineITLab	2	TRUE			0.000423028	318953	9.46157e-06	369139	TRUE	4.59987e-13	0.000401203	128.016	106.704	134.982
rs2902940	G	A	G	A	-0.0293	0.015503	0.316526	0.217596	FALSE	FALSE	FALSE	finngen_R10_I9_MI_STRICT	20	40462847	0.0123814	369139	0.210526	Myocardial infarction, strict || id:finngen_R10_I9_MI_STRICT	Myocardial infarction, strict	Myocardial infarction, strict || ||	TRUE	MedicineITLab	20	39091487	0.0025	9.264e-31	318953	ukb-bub35-ALP	ALP || id:ukb-bub35-ALP	TRUE	reported	MedicineITLab	2	TRUE			0.000430471	318953	4.2472e-06	369139	TRUE	1.06637e-14	0.000371447	118.517	106.704	137.358
rs2919872	T	C	T	C	-0.0196	-0.00588819	0.431414	0.622645	FALSE	FALSE	FALSE	finngen_R10_I9_MI_STRICT	2	88129052	0.0105719	369139	0.577552	Myocardial infarction, strict || id:finngen_R10_I9_MI_STRICT	Myocardial infarction, strict	Myocardial infarction, strict || ||	TRUE	MedicineITLab	2	88428571	0.0024	7.554e-16	318953	ukb-bub35-ALP	ALP || id:ukb-bub35-ALP	TRUE	reported	MedicineITLab	2	TRUE			0.000209062	318953	8.40368e-07	369139	TRUE	2.11681e-08	0.000188466	60.1227	106.704	66.6944
rs2934956	A	T	A	T	-0.0355	0.00928385	0.326047	0.312608	FALSE	TRUE	FALSE	finngen_R10_I9_MI_STRICT	17	39674194	0.010993	369139	0.398376	Myocardial infarction, strict || id:finngen_R10_I9_MI_STRICT	Myocardial infarction, strict	Myocardial infarction, strict || ||	TRUE	MedicineITLab	17	37830447	0.0026	1.255e-43	318953	ukb-bub35-ALP	ALP || id:ukb-bub35-ALP	TRUE	reported	MedicineITLab	2	TRUE			0.000584161	318953	1.93213e-06	369139	TRUE	4.3154e-21	0.000553856	176.751	106.704	186.428
rs34064819	A	C	A	C	0.0171	0.00236632	0.389846	0.336107	FALSE	FALSE	FALSE	finngen_R10_I9_MI_STRICT	10	114861395	0.0108046	369139	0.826641	Myocardial infarction, strict || id:finngen_R10_I9_MI_STRICT	Myocardial infarction, strict	Myocardial infarction, strict || ||	TRUE	MedicineITLab	10	116621154	0.0024	1.853e-12	318953	ukb-bub35-ALP	ALP || id:ukb-bub35-ALP	TRUE	reported	MedicineITLab	2	TRUE			0.000159139	318953	1.2994e-07	369139	TRUE	3.99121e-07	0.000139109	44.3751	106.704	50.7656
rs34407049	C	T	C	T	0.0151	0.00460367	0.403287	0.426353	FALSE	FALSE	FALSE	finngen_R10_I9_MI_STRICT	3	101422015	0.0103503	369139	0.656475	Myocardial infarction, strict || id:finngen_R10_I9_MI_STRICT	Myocardial infarction, strict	Myocardial infarction, strict || ||	TRUE	MedicineITLab	3	101140859	0.0024	4.15e-10	318953	ukb-bub35-ALP	ALP || id:ukb-bub35-ALP	TRUE	reported	MedicineITLab	2	TRUE			0.000124095	318953	5.35938e-07	369139	TRUE	1.6673e-05	0.00010974	35.0054	106.704	39.5851
rs34517439	A	C	A	C	0.0228	0.00851815	0.116713	0.128262	FALSE	FALSE	FALSE	finngen_R10_I9_MI_STRICT	1	77984833	0.0153118	369139	0.577998	Myocardial infarction, strict || id:finngen_R10_I9_MI_STRICT	Myocardial infarction, strict	Myocardial infarction, strict || ||	TRUE	MedicineITLab	1	78450517	0.0037	8.698e-10	318953	ukb-bub35-ALP	ALP || id:ukb-bub35-ALP	TRUE	reported	MedicineITLab	2	TRUE			0.000119039	318953	8.38398e-07	369139	TRUE	3.55635e-05	0.000107182	34.1894	106.704	37.9722
rs34657362	G	A	G	A	0.0137	0.00325937	0.346287	0.616415	FALSE	FALSE	FALSE	finngen_R10_I9_MI_STRICT	2	113290095	0.0104949	369139	0.756129	Myocardial infarction, strict || id:finngen_R10_I9_MI_STRICT	Myocardial infarction, strict	Myocardial infarction, strict || ||	TRUE	MedicineITLab	2	114047672	0.0025	3.969e-08	318953	ukb-bub35-ALP	ALP || id:ukb-bub35-ALP	TRUE	reported	MedicineITLab	2	TRUE			9.41448e-05	318953	2.6129e-07	369139	TRUE	0.000143384	8.49756e-05	27.1054	106.704	30.0304
rs34707604	C	T	C	T	-0.0365	-0.00763527	0.252562	0.264106	FALSE	FALSE	FALSE	finngen_R10_I9_MI_STRICT	4	68625738	0.0117541	369139	0.515962	Myocardial infarction, strict || id:finngen_R10_I9_MI_STRICT	Myocardial infarction, strict	Myocardial infarction, strict || ||	TRUE	MedicineITLab	4	69491456	0.0029	2.452e-36	318953	ukb-bub35-ALP	ALP || id:ukb-bub35-ALP	TRUE	reported	MedicineITLab	2	TRUE			0.000496421	318953	1.14309e-06	369139	TRUE	1.69991e-18	0.000502989	160.51	106.704	158.413
rs34848455	G	T	G	T	-0.0167	0.0242787	0.39968	0.411146	FALSE	FALSE	FALSE	finngen_R10_I9_MI_STRICT	2	43633475	0.0104084	369139	0.0196693	Myocardial infarction, strict || id:finngen_R10_I9_MI_STRICT	Myocardial infarction, strict	Myocardial infarction, strict || ||	TRUE	MedicineITLab	2	43860614	0.0024	7.116e-12	318953	ukb-bub35-ALP	ALP || id:ukb-bub35-ALP	TRUE	reported	MedicineITLab	2	TRUE			0.000151782	318953	1.47397e-05	369139	TRUE	0.000450954	0.000133831	42.6914	106.704	48.4184
rs34865831	T	C	T	C	-0.0171	0.00354015	0.235162	0.285393	FALSE	FALSE	FALSE	finngen_R10_I9_MI_STRICT	5	179158186	0.0113427	369139	0.754958	Myocardial infarction, strict || id:finngen_R10_I9_MI_STRICT	Myocardial infarction, strict	Myocardial infarction, strict || ||	TRUE	MedicineITLab	5	178585187	0.0028	1.463e-09	318953	ukb-bub35-ALP	ALP || id:ukb-bub35-ALP	TRUE	reported	MedicineITLab	2	TRUE			0.000116923	318953	2.6389e-07	369139	TRUE	2.03946e-05	0.000105186	33.5528	106.704	37.2972
rs350832	A	G	A	G	0.0185	-0.0174858	0.239342	0.808513	FALSE	FALSE	FALSE	finngen_R10_I9_MI_STRICT	19	4069428	0.0130182	369139	0.179214	Myocardial infarction, strict || id:finngen_R10_I9_MI_STRICT	Myocardial infarction, strict	Myocardial infarction, strict || ||	TRUE	MedicineITLab	19	4069426	0.0029	9.179e-11	318953	ukb-bub35-ALP	ALP || id:ukb-bub35-ALP	TRUE	reported	MedicineITLab	2	TRUE			0.000127576	318953	4.88742e-06	369139	TRUE	0.000171363	0.000124618	39.7521	106.704	40.6956
rs35184771	T	G	T	G	-0.0177	-0.0296047	0.344339	0.359485	FALSE	FALSE	FALSE	finngen_R10_I9_MI_STRICT	11	47453637	0.0106755	369139	0.00555188	Myocardial infarction, strict || id:finngen_R10_I9_MI_STRICT	Myocardial infarction, strict	Myocardial infarction, strict || ||	TRUE	MedicineITLab	11	47475189	0.0025	1.444e-12	318953	ukb-bub35-ALP	ALP || id:ukb-bub35-ALP	TRUE	reported	MedicineITLab	2	TRUE			0.000157135	318953	2.08328e-05	369139	TRUE	0.000975522	0.000141463	45.1261	106.704	50.1264
rs35412369	T	C	T	C	-0.0262	-0.0224228	0.480719	0.522935	FALSE	FALSE	FALSE	finngen_R10_I9_MI_STRICT	8	144422412	0.0102464	369139	0.0286444	Myocardial infarction, strict || id:finngen_R10_I9_MI_STRICT	Myocardial infarction, strict	Myocardial infarction, strict || ||	TRUE	MedicineITLab	8	145647795	0.0024	2.036e-28	318953	ukb-bub35-ALP	ALP || id:ukb-bub35-ALP	TRUE	reported	MedicineITLab	2	TRUE			0.000373503	318953	1.29731e-05	369139	TRUE	7.74923e-11	0.00034271	109.345	106.704	119.174
rs35434910	A	T	A	T	-0.111	0.0364125	0.215966	0.218906	FALSE	TRUE	FALSE	finngen_R10_I9_MI_STRICT	9	133166937	0.0123772	369139	0.00326212	Myocardial infarction, strict || id:finngen_R10_I9_MI_STRICT	Myocardial infarction, strict	Myocardial infarction, strict || ||	TRUE	MedicineITLab	9	136042324	0.0029	1e-200	318953	ukb-bub35-ALP	ALP || id:ukb-bub35-ALP	TRUE	reported	MedicineITLab	2	TRUE			0.00457231	318953	2.34454e-05	369139	TRUE	3.78038e-149	0.0041725	1336.4	106.704	1465.04
rs35531215	G	A	G	A	0.0198	-0.0139661	0.482322	0.538066	FALSE	FALSE	FALSE	finngen_R10_I9_MI_STRICT	1	211642888	0.0102472	369139	0.172908	Myocardial infarction, strict || id:finngen_R10_I9_MI_STRICT	Myocardial infarction, strict	Myocardial infarction, strict || ||	TRUE	MedicineITLab	1	211816230	0.0024	1.104e-16	318953	ukb-bub35-ALP	ALP || id:ukb-bub35-ALP	TRUE	reported	MedicineITLab	2	TRUE			0.000213349	318953	5.03211e-06	369139	TRUE	3.14596e-07	0.000195775	62.4548	106.704	68.0625
rs35654957	C	T	C	T	0.0141	0.00392826	0.368279	0.358941	FALSE	FALSE	FALSE	finngen_R10_I9_MI_STRICT	4	1016289	0.0107123	369139	0.713839	Myocardial infarction, strict || id:finngen_R10_I9_MI_STRICT	Myocardial infarction, strict	Myocardial infarction, strict || ||	TRUE	MedicineITLab	4	1010077	0.0025	1.202e-08	318953	ukb-bub35-ALP	ALP || id:ukb-bub35-ALP	TRUE	reported	MedicineITLab	2	TRUE			9.9722e-05	318953	3.6429e-07	369139	TRUE	0.000103934	9.25061e-05	29.5077	106.704	31.8096
rs35857370	A	G	A	G	0.0309	-0.0212352	0.266323	0.248812	FALSE	FALSE	FALSE	finngen_R10_I9_MI_STRICT	9	136459645	0.0117897	369139	0.0716754	Myocardial infarction, strict || id:finngen_R10_I9_MI_STRICT	Myocardial infarction, strict	Myocardial infarction, strict || ||	TRUE	MedicineITLab	9	139354097	0.0027	9.972e-31	318953	ukb-bub35-ALP	ALP || id:ukb-bub35-ALP	TRUE	reported	MedicineITLab	2	TRUE			0.000410475	318953	8.78852e-06	369139	TRUE	8.33743e-13	0.00037313	119.055	106.704	130.975
rs3757387	C	T	C	T	0.0151	0.0237659	0.447134	0.425549	FALSE	FALSE	FALSE	finngen_R10_I9_MI_STRICT	7	128936032	0.0103578	369139	0.0217626	Myocardial infarction, strict || id:finngen_R10_I9_MI_STRICT	Myocardial infarction, strict	Myocardial infarction, strict || ||	TRUE	MedicineITLab	7	128576086	0.0024	2.775e-10	318953	ukb-bub35-ALP	ALP || id:ukb-bub35-ALP	TRUE	reported	MedicineITLab	2	TRUE			0.000124095	318953	1.4262e-05	369139	TRUE	0.00231904	0.000112731	35.9596	106.704	39.5851
rs3767111	T	C	T	C	-0.0845	-0.00125119	0.261923	0.239964	FALSE	FALSE	FALSE	finngen_R10_I9_MI_STRICT	1	21604049	0.0120189	369139	0.917089	Myocardial infarction, strict || id:finngen_R10_I9_MI_STRICT	Myocardial infarction, strict	Myocardial infarction, strict || ||	TRUE	MedicineITLab	1	21930542	0.0027	1e-200	318953	ukb-bub35-ALP	ALP || id:ukb-bub35-ALP	TRUE	reported	MedicineITLab	2	TRUE			0.00306147	318953	2.93582e-08	369139	TRUE	1.8364e-115	0.0027607	882.965	106.704	979.458
rs38147	A	G	A	G	0.0142	0.00616702	0.346955	0.358209	FALSE	FALSE	FALSE	finngen_R10_I9_MI_STRICT	7	20012920	0.0106605	369139	0.562933	Myocardial infarction, strict || id:finngen_R10_I9_MI_STRICT	Myocardial infarction, strict	Myocardial infarction, strict || ||	TRUE	MedicineITLab	7	20052543	0.0025	1.809e-08	318953	ukb-bub35-ALP	ALP || id:ukb-bub35-ALP	TRUE	reported	MedicineITLab	2	TRUE			0.000101141	318953	9.06583e-07	369139	TRUE	0.000165668	9.13741e-05	29.1465	106.704	32.2624
rs3846829	T	C	T	C	-0.0712	-0.0321886	0.179309	0.214947	FALSE	FALSE	FALSE	finngen_R10_I9_MI_STRICT	6	24302967	0.0124535	369139	0.00974631	Myocardial infarction, strict || id:finngen_R10_I9_MI_STRICT	Myocardial infarction, strict	Myocardial infarction, strict || ||	TRUE	MedicineITLab	6	24303195	0.0031	7.23e-116	318953	ukb-bub35-ALP	ALP || id:ukb-bub35-ALP	TRUE	reported	MedicineITLab	2	TRUE			0.00165118	318953	1.80978e-05	369139	TRUE	3.05515e-51	0.00149201	476.589	106.704	527.517
rs3856258	C	T	C	T	-0.0149	-0.0057926	0.261362	0.704979	FALSE	FALSE	FALSE	finngen_R10_I9_MI_STRICT	1	42007726	0.011208	369139	0.605275	Myocardial infarction, strict || id:finngen_R10_I9_MI_STRICT	Myocardial infarction, strict	Myocardial infarction, strict || ||	TRUE	MedicineITLab	1	42473397	0.0027	3.236e-08	318953	ukb-bub35-ALP	ALP || id:ukb-bub35-ALP	TRUE	reported	MedicineITLab	2	TRUE			9.54728e-05	318953	7.23607e-07	369139	TRUE	0.00022422	8.57189e-05	27.3425	106.704	30.454
rs3918253	T	C	T	C	0.02	0.0328463	0.433747	0.508753	FALSE	FALSE	FALSE	finngen_R10_I9_MI_STRICT	20	46010872	0.0102327	369139	0.00132761	Myocardial infarction, strict || id:finngen_R10_I9_MI_STRICT	Myocardial infarction, strict	Myocardial infarction, strict || ||	TRUE	MedicineITLab	20	44639511	0.0024	1.051e-16	318953	ukb-bub35-ALP	ALP || id:ukb-bub35-ALP	TRUE	reported	MedicineITLab	2	TRUE			0.00021768	318953	2.79121e-05	369139	TRUE	8.92795e-05	0.000196488	62.6825	106.704	69.4444
rs393181	C	G	C	G	0.0242	-0.0111791	0.271273	0.239514	FALSE	TRUE	FALSE	finngen_R10_I9_MI_STRICT	5	82422892	0.0119895	369139	0.351126	Myocardial infarction, strict || id:finngen_R10_I9_MI_STRICT	Myocardial infarction, strict	Myocardial infarction, strict || ||	TRUE	MedicineITLab	5	81718711	0.0027	1.407e-19	318953	ukb-bub35-ALP	ALP || id:ukb-bub35-ALP	TRUE	reported	MedicineITLab	2	TRUE			0.000251808	318953	2.35517e-06	369139	TRUE	3.0343e-09	0.000231543	73.8681	106.704	80.3347
rs3936511	G	A	G	A	-0.0234	0.00323483	0.188895	0.134573	FALSE	FALSE	FALSE	finngen_R10_I9_MI_STRICT	5	56564954	0.0150248	369139	0.829534	Myocardial infarction, strict || id:finngen_R10_I9_MI_STRICT	Myocardial infarction, strict	Myocardial infarction, strict || ||	TRUE	MedicineITLab	5	55860781	0.003	1.159e-14	318953	ukb-bub35-ALP	ALP || id:ukb-bub35-ALP	TRUE	reported	MedicineITLab	2	TRUE			0.000190714	318953	1.25573e-07	369139	TRUE	2.60271e-08	0.000167787	53.5249	106.704	60.84
rs40921	A	G	A	G	-0.0141	-0.00366946	0.360721	0.316316	FALSE	FALSE	FALSE	finngen_R10_I9_MI_STRICT	7	108549311	0.0110035	369139	0.738773	Myocardial infarction, strict || id:finngen_R10_I9_MI_STRICT	Myocardial infarction, strict	Myocardial infarction, strict || ||	TRUE	MedicineITLab	7	108189755	0.0025	1.313e-08	318953	ukb-bub35-ALP	ALP || id:ukb-bub35-ALP	TRUE	reported	MedicineITLab	2	TRUE			9.9722e-05	318953	3.01269e-07	369139	TRUE	9.46783e-05	9.16917e-05	29.2478	106.704	31.8096
rs41282145	A	T	A	T	0.1215	-0.0213524	0.0215367	0.0703018	FALSE	TRUE	FALSE	finngen_R10_I9_MI_STRICT	9	101487225	0.0201037	369139	0.288184	Myocardial infarction, strict || id:finngen_R10_I9_MI_STRICT	Myocardial infarction, strict	Myocardial infarction, strict || ||	TRUE	MedicineITLab	9	104249507	0.0083	2.516e-48	318953	ukb-bub35-ALP	ALP || id:ukb-bub35-ALP	TRUE	reported	MedicineITLab	2	TRUE			0.000671399	318953	3.05599e-06	369139	TRUE	1.56259e-23	0.000622166	198.564	106.704	214.287
rs4233949	G	C	G	C	-0.023	-0.0088966	0.38939	0.294523	FALSE	TRUE	FALSE	finngen_R10_I9_MI_STRICT	2	54432570	0.0112222	369139	0.427913	Myocardial infarction, strict || id:finngen_R10_I9_MI_STRICT	Myocardial infarction, strict	Myocardial infarction, strict || ||	TRUE	MedicineITLab	2	54659707	0.0024	4.87e-21	318953	ukb-bub35-ALP	ALP || id:ukb-bub35-ALP	TRUE	reported	MedicineITLab	2	TRUE			0.000287862	318953	1.70257e-06	369139	TRUE	9.22563e-11	0.000251556	80.2542	106.704	91.8403
rs4414647	G	A	G	A	0.017	0.00913082	0.387339	0.427863	FALSE	FALSE	FALSE	finngen_R10_I9_MI_STRICT	2	181018015	0.0103562	369139	0.377951	Myocardial infarction, strict || id:finngen_R10_I9_MI_STRICT	Myocardial infarction, strict	Myocardial infarction, strict || ||	TRUE	MedicineITLab	2	181882742	0.0025	3.66e-12	318953	ukb-bub35-ALP	ALP || id:ukb-bub35-ALP	TRUE	reported	MedicineITLab	2	TRUE			0.000144954	318953	2.10586e-06	369139	TRUE	1.18577e-05	0.000137164	43.7545	106.704	46.24
rs4440558	G	A	G	A	-0.0214	-0.0110559	0.330891	0.705319	FALSE	FALSE	FALSE	finngen_R10_I9_MI_STRICT	7	96505962	0.0111958	369139	0.323396	Myocardial infarction, strict || id:finngen_R10_I9_MI_STRICT	Myocardial infarction, strict	Myocardial infarction, strict || ||	TRUE	MedicineITLab	7	96135274	0.0025	1.918e-17	318953	ukb-bub35-ALP	ALP || id:ukb-bub35-ALP	TRUE	reported	MedicineITLab	2	TRUE			0.00022968	318953	2.64173e-06	369139	TRUE	2.17954e-08	0.000202787	64.6921	106.704	73.2736
rs4471106	A	G	A	G	0.0382	-0.00839929	0.282743	0.272849	FALSE	FALSE	FALSE	finngen_R10_I9_MI_STRICT	9	5629133	0.0115082	369139	0.465482	Myocardial infarction, strict || id:finngen_R10_I9_MI_STRICT	Myocardial infarction, strict	Myocardial infarction, strict || ||	TRUE	MedicineITLab	9	5629133	0.0027	1.095e-46	318953	ukb-bub35-ALP	ALP || id:ukb-bub35-ALP	TRUE	reported	MedicineITLab	2	TRUE			0.000627195	318953	1.44305e-06	369139	TRUE	5.92357e-23	0.000591866	188.888	106.704	200.17
rs453639	A	C	A	C	0.0159	0.0177236	0.348512	0.666469	FALSE	FALSE	FALSE	finngen_R10_I9_MI_STRICT	6	131728517	0.0109828	369139	0.106578	Myocardial infarction, strict || id:finngen_R10_I9_MI_STRICT	Myocardial infarction, strict	Myocardial infarction, strict || ||	TRUE	MedicineITLab	6	132049657	0.0025	2.09e-10	318953	ukb-bub35-ALP	ALP || id:ukb-bub35-ALP	TRUE	reported	MedicineITLab	2	TRUE			0.000126805	318953	7.05484e-06	369139	TRUE	0.000371542	0.000114802	36.6203	106.704	40.4496
rs4575545	A	G	A	G	0.0518	-0.00185403	0.299584	0.30553	FALSE	FALSE	FALSE	finngen_R10_I9_MI_STRICT	16	79721549	0.011115	369139	0.867524	Myocardial infarction, strict || id:finngen_R10_I9_MI_STRICT	Myocardial infarction, strict	Myocardial infarction, strict || ||	TRUE	MedicineITLab	16	79755446	0.0026	1.851e-88	318953	ukb-bub35-ALP	ALP || id:ukb-bub35-ALP	TRUE	reported	MedicineITLab	2	TRUE			0.00124294	318953	7.53749e-08	369139	TRUE	1.72214e-47	0.00112607	359.565	106.704	396.929
rs4654969	T	C	T	C	-0.1374	-0.00938304	0.117837	0.16978	FALSE	FALSE	FALSE	finngen_R10_I9_MI_STRICT	1	21571400	0.0136539	369139	0.491952	Myocardial infarction, strict || id:finngen_R10_I9_MI_STRICT	Myocardial infarction, strict	Myocardial infarction, strict || ||	TRUE	MedicineITLab	1	21897893	0.0037	1e-200	318953	ukb-bub35-ALP	ALP || id:ukb-bub35-ALP	TRUE	reported	MedicineITLab	2	TRUE			0.00430499	318953	1.27934e-06	369139	TRUE	3.4358e-157	0.00392495	1256.8	106.704	1379.02
rs4665972	C	T	C	T	-0.0543	-0.00667803	0.38687	0.625242	FALSE	FALSE	FALSE	finngen_R10_I9_MI_STRICT	2	27375230	0.0105543	369139	0.526908	Myocardial infarction, strict || id:finngen_R10_I9_MI_STRICT	Myocardial infarction, strict	Myocardial infarction, strict || ||	TRUE	MedicineITLab	2	27598097	0.0025	1.12e-107	318953	ukb-bub35-ALP	ALP || id:ukb-bub35-ALP	TRUE	reported	MedicineITLab	2	TRUE			0.00147691	318953	1.08455e-06	369139	TRUE	5.2086e-54	0.00139877	446.765	106.704	471.758
rs4696646	A	T	A	T	-0.0194	-0.00256232	0.308914	0.234274	FALSE	TRUE	FALSE	finngen_R10_I9_MI_STRICT	4	150261678	0.0120735	369139	0.831929	Myocardial infarction, strict || id:finngen_R10_I9_MI_STRICT	Myocardial infarction, strict	Myocardial infarction, strict || ||	TRUE	MedicineITLab	4	151182830	0.0026	3.557e-14	318953	ukb-bub35-ALP	ALP || id:ukb-bub35-ALP	TRUE	reported	MedicineITLab	2	TRUE			0.000174525	318953	1.22015e-07	369139	TRUE	1.035e-07	0.000160695	51.2622	106.704	55.6746
rs4738406	T	C	T	C	-0.016	-0.0224207	0.292809	0.293975	FALSE	FALSE	FALSE	finngen_R10_I9_MI_STRICT	8	73972020	0.0112121	369139	0.0455344	Myocardial infarction, strict || id:finngen_R10_I9_MI_STRICT	Myocardial infarction, strict	Myocardial infarction, strict || ||	TRUE	MedicineITLab	8	74884255	0.0026	8.342e-10	318953	ukb-bub35-ALP	ALP || id:ukb-bub35-ALP	TRUE	reported	MedicineITLab	2	TRUE			0.000118718	318953	1.08326e-05	369139	TRUE	0.00165646	0.000106021	33.819	106.704	37.8698
rs4788808	T	C	T	C	-0.0228	-0.0118812	0.474788	0.578637	FALSE	FALSE	FALSE	finngen_R10_I9_MI_STRICT	16	71581710	0.0103844	369139	0.252568	Myocardial infarction, strict || id:finngen_R10_I9_MI_STRICT	Myocardial infarction, strict	Myocardial infarction, strict || ||	TRUE	MedicineITLab	16	71615613	0.0024	9.357e-22	318953	ukb-bub35-ALP	ALP || id:ukb-bub35-ALP	TRUE	reported	MedicineITLab	2	TRUE			0.000282879	318953	3.54624e-06	369139	TRUE	6.4561e-10	0.000259259	82.7124	106.704	90.25
rs4835019	G	A	G	A	0.0229	-0.0125305	0.166128	0.175356	FALSE	FALSE	FALSE	finngen_R10_I9_MI_STRICT	4	145835131	0.0134524	369139	0.351611	Myocardial infarction, strict || id:finngen_R10_I9_MI_STRICT	Myocardial infarction, strict	Myocardial infarction, strict || ||	TRUE	MedicineITLab	4	146756283	0.0032	1.647e-12	318953	ukb-bub35-ALP	ALP || id:ukb-bub35-ALP	TRUE	reported	MedicineITLab	2	TRUE			0.000160538	318953	2.35044e-06	369139	TRUE	4.08128e-06	0.000145292	46.3479	106.704	51.2119
rs4840587	C	T	C	T	-0.0161	-0.00462183	0.399327	0.663699	FALSE	FALSE	FALSE	finngen_R10_I9_MI_STRICT	8	11908884	0.0108276	369139	0.669485	Myocardial infarction, strict || id:finngen_R10_I9_MI_STRICT	Myocardial infarction, strict	Myocardial infarction, strict || ||	TRUE	MedicineITLab	8	11766393	0.0024	3.759e-11	318953	ukb-bub35-ALP	ALP || id:ukb-bub35-ALP	TRUE	reported	MedicineITLab	2	TRUE			0.000141073	318953	4.93601e-07	369139	TRUE	3.78761e-06	0.000124351	39.6667	106.704	45.0017
rs4841133	G	A	G	A	-0.1351	0.0110405	0.0932799	0.857109	FALSE	FALSE	FALSE	finngen_R10_I9_MI_STRICT	8	9326154	0.0145758	369139	0.448777	Myocardial infarction, strict || id:finngen_R10_I9_MI_STRICT	Myocardial infarction, strict	Myocardial infarction, strict || ||	TRUE	MedicineITLab	8	9183664	0.0041	1e-200	318953	ukb-bub35-ALP	ALP || id:ukb-bub35-ALP	TRUE	reported	MedicineITLab	2	TRUE			0.00339268	318953	1.55426e-06	369139	TRUE	3.39447e-123	0.00308746	987.8	106.704	1085.78
rs4869739	T	A	T	A	0.0181	0.0252923	0.304115	0.294513	FALSE	TRUE	FALSE	finngen_R10_I9_MI_STRICT	6	151580667	0.0112432	369139	0.0244765	Myocardial infarction, strict || id:finngen_R10_I9_MI_STRICT	Myocardial infarction, strict	Myocardial infarction, strict || ||	TRUE	MedicineITLab	6	151901802	0.0026	4.119e-12	318953	ukb-bub35-ALP	ALP || id:ukb-bub35-ALP	TRUE	reported	MedicineITLab	2	TRUE			0.000151922	318953	1.37089e-05	369139	TRUE	0.000360816	0.000138664	44.233	106.704	48.463
rs4916004	A	G	A	G	0.0265	-0.0282013	0.0911444	0.103861	FALSE	FALSE	FALSE	finngen_R10_I9_MI_STRICT	1	64837827	0.016707	369139	0.0914134	Myocardial infarction, strict || id:finngen_R10_I9_MI_STRICT	Myocardial infarction, strict	Myocardial infarction, strict || ||	TRUE	MedicineITLab	1	65303510	0.0041	1.249e-10	318953	ukb-bub35-ALP	ALP || id:ukb-bub35-ALP	TRUE	reported	MedicineITLab	2	TRUE			0.000130961	318953	7.71881e-06	369139	TRUE	0.000337448	0.000116345	37.1126	106.704	41.7757
rs4963661	T	C	T	C	0.0192	0.0158246	0.253633	0.714794	FALSE	FALSE	FALSE	finngen_R10_I9_MI_STRICT	12	26314763	0.01132	369139	0.162133	Myocardial infarction, strict || id:finngen_R10_I9_MI_STRICT	Myocardial infarction, strict	Myocardial infarction, strict || ||	TRUE	MedicineITLab	12	26467696	0.0028	3.45e-12	318953	ukb-bub35-ALP	ALP || id:ukb-bub35-ALP	TRUE	reported	MedicineITLab	2	TRUE			0.0001474	318953	5.29399e-06	369139	TRUE	4.69009e-05	0.00013957	44.5221	106.704	47.0204
rs4964193	T	C	T	C	-0.0224	-0.0223874	0.482432	0.54467	FALSE	FALSE	FALSE	finngen_R10_I9_MI_STRICT	12	106927970	0.0102688	369139	0.0292469	Myocardial infarction, strict || id:finngen_R10_I9_MI_STRICT	Myocardial infarction, strict	Myocardial infarction, strict || ||	TRUE	MedicineITLab	12	107321748	0.0024	7.114e-21	318953	ukb-bub35-ALP	ALP || id:ukb-bub35-ALP	TRUE	reported	MedicineITLab	2	TRUE			0.000273043	318953	1.28758e-05	369139	TRUE	8.72382e-08	0.00025057	79.9397	106.704	87.1111
rs55747751	A	G	A	G	-0.0284	0.0312102	0.0773884	0.0563235	FALSE	FALSE	FALSE	finngen_R10_I9_MI_STRICT	5	133061659	0.0223396	369139	0.162389	Myocardial infarction, strict || id:finngen_R10_I9_MI_STRICT	Myocardial infarction, strict	Myocardial infarction, strict || ||	TRUE	MedicineITLab	5	132397351	0.0044	1.37e-10	318953	ukb-bub35-ALP	ALP || id:ukb-bub35-ALP	TRUE	reported	MedicineITLab	2	TRUE			0.000130602	318953	5.28753e-06	369139	TRUE	0.000159188	0.000115176	36.7397	106.704	41.6612
rs55943924	A	G	A	G	0.0264	0.00187471	0.119209	0.136873	FALSE	FALSE	FALSE	finngen_R10_I9_MI_STRICT	11	134424919	0.0149327	369139	0.900093	Myocardial infarction, strict || id:finngen_R10_I9_MI_STRICT	Myocardial infarction, strict	Myocardial infarction, strict || ||	TRUE	MedicineITLab	11	134294813	0.0037	7.868e-13	318953	ukb-bub35-ALP	ALP || id:ukb-bub35-ALP	TRUE	reported	MedicineITLab	2	TRUE			0.000159592	318953	4.26976e-08	369139	TRUE	2.74104e-07	0.000146359	46.6882	106.704	50.9102
rs559662	C	G	C	G	-0.0268	-0.00932399	0.171573	0.236785	FALSE	TRUE	FALSE	finngen_R10_I9_MI_STRICT	1	109091810	0.0120116	369139	0.437603	Myocardial infarction, strict || id:finngen_R10_I9_MI_STRICT	Myocardial infarction, strict	Myocardial infarction, strict || ||	TRUE	MedicineITLab	1	109634432	0.0032	2.265e-17	318953	ukb-bub35-ALP	ALP || id:ukb-bub35-ALP	TRUE	reported	MedicineITLab	2	TRUE			0.000219862	318953	1.63235e-06	369139	TRUE	2.0771e-08	0.000204175	65.1352	106.704	70.1406
rs56113850	C	T	C	T	-0.0491	0.00370477	0.430235	0.563326	FALSE	FALSE	FALSE	finngen_R10_I9_MI_STRICT	19	40847202	0.0105035	369139	0.724299	Myocardial infarction, strict || id:finngen_R10_I9_MI_STRICT	Myocardial infarction, strict	Myocardial infarction, strict || ||	TRUE	MedicineITLab	19	41353107	0.0024	2.43e-93	318953	ukb-bub35-ALP	ALP || id:ukb-bub35-ALP	TRUE	reported	MedicineITLab	2	TRUE			0.00131053	318953	3.37029e-07	369139	TRUE	3.51258e-49	0.00118194	377.426	106.704	418.543
rs56397607	G	A	G	A	-0.0263	-0.00901306	0.184824	0.16386	FALSE	FALSE	FALSE	finngen_R10_I9_MI_STRICT	10	112282885	0.0138187	369139	0.514248	Myocardial infarction, strict || id:finngen_R10_I9_MI_STRICT	Myocardial infarction, strict	Myocardial infarction, strict || ||	TRUE	MedicineITLab	10	114042643	0.0031	1.012e-17	318953	ukb-bub35-ALP	ALP || id:ukb-bub35-ALP	TRUE	reported	MedicineITLab	2	TRUE			0.000225614	318953	1.15245e-06	369139	TRUE	7.94518e-09	0.000208426	66.4914	106.704	71.9761
rs573431210	G	T	G	T	0.042	0.0223034	0.025071	0.00642242	FALSE	FALSE	FALSE	finngen_R10_I9_MI_STRICT	17	69280242	0.0649721	369139	0.73139	Myocardial infarction, strict || id:finngen_R10_I9_MI_STRICT	Myocardial infarction, strict	Myocardial infarction, strict || ||	TRUE	MedicineITLab	17	67276383	0.0076	2.892e-08	318953	ukb-bub35-ALP	ALP || id:ukb-bub35-ALP	TRUE	reported	MedicineITLab	2	TRUE			9.57427e-05	318953	3.19228e-07	369139	TRUE	0.000136786	8.62329e-05	27.5065	106.704	30.5402
rs57491883	C	T	C	T	-0.0193	0.00553514	0.302197	0.338583	FALSE	FALSE	FALSE	finngen_R10_I9_MI_STRICT	10	45604653	0.0107814	369139	0.607673	Myocardial infarction, strict || id:finngen_R10_I9_MI_STRICT	Myocardial infarction, strict	Myocardial infarction, strict || ||	TRUE	MedicineITLab	10	46100101	0.0026	9.434e-14	318953	ukb-bub35-ALP	ALP || id:ukb-bub35-ALP	TRUE	reported	MedicineITLab	2	TRUE			0.00017273	318953	7.14034e-07	369139	TRUE	3.63285e-07	0.000157097	50.1141	106.704	55.1021
rs5752776	G	A	G	A	0.0205	0.0231207	0.325032	0.743827	FALSE	FALSE	FALSE	finngen_R10_I9_MI_STRICT	22	28712241	0.0117176	369139	0.0484786	Myocardial infarction, strict || id:finngen_R10_I9_MI_STRICT	Myocardial infarction, strict	Myocardial infarction, strict || ||	TRUE	MedicineITLab	22	29108229	0.0025	6.65e-16	318953	ukb-bub35-ALP	ALP || id:ukb-bub35-ALP	TRUE	reported	MedicineITLab	2	TRUE			0.000210772	318953	1.05471e-05	369139	TRUE	3.12545e-06	0.000184394	58.8235	106.704	67.24
rs575567322	A	C	A	C	0.0609	0.026295	0.016697	0.0165051	FALSE	FALSE	FALSE	finngen_R10_I9_MI_STRICT	22	35654538	0.0416296	369139	0.52762	Myocardial infarction, strict || id:finngen_R10_I9_MI_STRICT	Myocardial infarction, strict	Myocardial infarction, strict || ||	TRUE	MedicineITLab	22	36050585	0.0102	2.101e-09	318953	ukb-bub35-ALP	ALP || id:ukb-bub35-ALP	TRUE	reported	MedicineITLab	2	TRUE			0.000111754	318953	1.08082e-06	369139	TRUE	8.04801e-05	0.000121784	38.8479	106.704	35.6479
rs57695104	A	G	A	G	-0.0185	0.00575568	0.340784	0.310505	FALSE	FALSE	FALSE	finngen_R10_I9_MI_STRICT	6	109319675	0.0110755	369139	0.603287	Myocardial infarction, strict || id:finngen_R10_I9_MI_STRICT	Myocardial infarction, strict	Myocardial infarction, strict || ||	TRUE	MedicineITLab	6	109640878	0.0026	5.414e-13	318953	ukb-bub35-ALP	ALP || id:ukb-bub35-ALP	TRUE	reported	MedicineITLab	2	TRUE			0.00015871	318953	7.31608e-07	369139	TRUE	1.18798e-06	0.000153773	49.0536	106.704	50.6287
rs5770859	G	A	G	A	-0.0148	-0.012251	0.349939	0.422015	FALSE	FALSE	FALSE	finngen_R10_I9_MI_STRICT	22	50435332	0.0103446	369139	0.2363	Myocardial infarction, strict || id:finngen_R10_I9_MI_STRICT	Myocardial infarction, strict	Myocardial infarction, strict || ||	TRUE	MedicineITLab	22	50873761	0.0025	3.133e-09	318953	ukb-bub35-ALP	ALP || id:ukb-bub35-ALP	TRUE	reported	MedicineITLab	2	TRUE			0.000109868	318953	3.7995e-06	369139	TRUE	0.0004161	9.96552e-05	31.7883	106.704	35.0464
rs577721086	C	T	C	T	-0.0375	0.0409226	0.0474514	0.0645354	FALSE	FALSE	FALSE	finngen_R10_I9_MI_STRICT	6	127118902	0.0210864	369139	0.0522926	Myocardial infarction, strict || id:finngen_R10_I9_MI_STRICT	Myocardial infarction, strict	Myocardial infarction, strict || ||	TRUE	MedicineITLab	6	127440047	0.0056	2.05e-11	318953	ukb-bub35-ALP	ALP || id:ukb-bub35-ALP	TRUE	reported	MedicineITLab	2	TRUE			0.000140573	318953	1.0203e-05	369139	TRUE	0.000339263	0.000127124	40.5516	106.704	44.8422
rs57913635	C	T	C	T	0.0162	0.00836909	0.303971	0.321614	FALSE	FALSE	FALSE	finngen_R10_I9_MI_STRICT	14	103092865	0.010976	369139	0.445766	Myocardial infarction, strict || id:finngen_R10_I9_MI_STRICT	Myocardial infarction, strict	Myocardial infarction, strict || ||	TRUE	MedicineITLab	14	103559202	0.0026	9.252e-10	318953	ukb-bub35-ALP	ALP || id:ukb-bub35-ALP	TRUE	reported	MedicineITLab	2	TRUE			0.000121704	318953	1.575e-06	369139	TRUE	5.24493e-05	0.00011105	35.4235	106.704	38.8225
rs592491	G	A	G	A	0.0176	0.00234546	0.32181	0.337092	FALSE	FALSE	FALSE	finngen_R10_I9_MI_STRICT	11	128788747	0.0108382	369139	0.82867	Myocardial infarction, strict || id:finngen_R10_I9_MI_STRICT	Myocardial infarction, strict	Myocardial infarction, strict || ||	TRUE	MedicineITLab	11	128658642	0.0026	4.805e-12	318953	ukb-bub35-ALP	ALP || id:ukb-bub35-ALP	TRUE	reported	MedicineITLab	2	TRUE			0.000143646	318953	1.26869e-07	369139	TRUE	1.50485e-06	0.000135209	43.1309	106.704	45.8225
rs59879406	T	C	T	C	-0.0283	0.0195604	0.0769463	0.0435493	FALSE	FALSE	FALSE	finngen_R10_I9_MI_STRICT	3	187060269	0.0250965	369139	0.43574	Myocardial infarction, strict || id:finngen_R10_I9_MI_STRICT	Myocardial infarction, strict	Myocardial infarction, strict || ||	TRUE	MedicineITLab	3	186778057	0.0049	6.206e-09	318953	ukb-bub35-ALP	ALP || id:ukb-bub35-ALP	TRUE	reported	MedicineITLab	2	TRUE			0.000104571	318953	1.64566e-06	369139	TRUE	0.000216035	0.000113767	36.2903	106.704	33.3565
rs600626	G	A	G	A	-0.0231	0.0348595	0.161266	0.230832	FALSE	FALSE	FALSE	finngen_R10_I9_MI_STRICT	11	75744264	0.0120769	369139	0.00389601	Myocardial infarction, strict || id:finngen_R10_I9_MI_STRICT	Myocardial infarction, strict	Myocardial infarction, strict || ||	TRUE	MedicineITLab	11	75455309	0.0032	1.099e-12	318953	ukb-bub35-ALP	ALP || id:ukb-bub35-ALP	TRUE	reported	MedicineITLab	2	TRUE			0.000163354	318953	2.25701e-05	369139	TRUE	0.00089387	0.000144351	46.0477	106.704	52.1104
rs60586860	T	C	T	C	0.0546	0.0299001	0.0472948	0.0541912	FALSE	FALSE	FALSE	finngen_R10_I9_MI_STRICT	17	49868692	0.022613	369139	0.186085	Myocardial infarction, strict || id:finngen_R10_I9_MI_STRICT	Myocardial infarction, strict	Myocardial infarction, strict || ||	TRUE	MedicineITLab	17	47946055	0.0061	3.862e-19	318953	ukb-bub35-ALP	ALP || id:ukb-bub35-ALP	TRUE	reported	MedicineITLab	2	TRUE			0.000251127	318953	4.7363e-06	369139	TRUE	1.55465e-08	0.00026865	85.7093	106.704	80.1172
rs607407	A	C	A	C	0.0202	0.0150904	0.334211	0.620433	FALSE	FALSE	FALSE	finngen_R10_I9_MI_STRICT	1	234633753	0.0105435	369139	0.15236	Myocardial infarction, strict || id:finngen_R10_I9_MI_STRICT	Myocardial infarction, strict	Myocardial infarction, strict || ||	TRUE	MedicineITLab	1	234769499	0.0026	2.609e-15	318953	ukb-bub35-ALP	ALP || id:ukb-bub35-ALP	TRUE	reported	MedicineITLab	2	TRUE			0.000189213	318953	5.54935e-06	369139	TRUE	2.40686e-06	0.000181589	57.9286	106.704	60.3609
rs6080303	A	G	A	G	0.0172	0.0204798	0.247352	0.307196	FALSE	FALSE	FALSE	finngen_R10_I9_MI_STRICT	20	16573901	0.0111169	369139	0.0654425	Myocardial infarction, strict || id:finngen_R10_I9_MI_STRICT	Myocardial infarction, strict	Myocardial infarction, strict || ||	TRUE	MedicineITLab	20	16554546	0.0028	5.39e-10	318953	ukb-bub35-ALP	ALP || id:ukb-bub35-ALP	TRUE	reported	MedicineITLab	2	TRUE			0.000118295	318953	9.19374e-06	369139	TRUE	0.00117477	0.000110152	35.1371	106.704	37.7347
rs61237993	A	G	A	G	-0.0258	-0.0184645	0.130252	0.132686	FALSE	FALSE	FALSE	finngen_R10_I9_MI_STRICT	9	34130437	0.0150307	369139	0.219277	Myocardial infarction, strict || id:finngen_R10_I9_MI_STRICT	Myocardial infarction, strict	Myocardial infarction, strict || ||	TRUE	MedicineITLab	9	34130435	0.0036	4.698e-13	318953	ukb-bub35-ALP	ALP || id:ukb-bub35-ALP	TRUE	reported	MedicineITLab	2	TRUE			0.000161005	318953	4.08815e-06	369139	TRUE	1.02121e-05	0.000150816	48.1102	106.704	51.3611
rs61876261	C	T	C	T	-0.033	-0.0105077	0.400197	0.426724	FALSE	FALSE	FALSE	finngen_R10_I9_MI_STRICT	11	356080	0.0104057	369139	0.312591	Myocardial infarction, strict || id:finngen_R10_I9_MI_STRICT	Myocardial infarction, strict	Myocardial infarction, strict || ||	TRUE	MedicineITLab	11	356080	0.0024	1.972e-41	318953	ukb-bub35-ALP	ALP || id:ukb-bub35-ALP	TRUE	reported	MedicineITLab	2	TRUE			0.000592412	318953	2.76238e-06	369139	TRUE	6.44083e-21	0.000522806	166.837	106.704	189.062
rs62030796	T	C	T	C	0.029	-0.00045852	0.060472	0.0683955	FALSE	FALSE	FALSE	finngen_R10_I9_MI_STRICT	16	377010	0.0203683	369139	0.98204	Myocardial infarction, strict || id:finngen_R10_I9_MI_STRICT	Myocardial infarction, strict	Myocardial infarction, strict || ||	TRUE	MedicineITLab	16	427010	0.0051	1.109e-08	318953	ukb-bub35-ALP	ALP || id:ukb-bub35-ALP	TRUE	reported	MedicineITLab	2	TRUE			0.000101365	318953	1.37284e-09	369139	TRUE	3.33276e-05	9.55631e-05	30.4828	106.704	32.3337
rs62059198	T	G	T	G	0.0457	0.023434	0.329032	0.262976	FALSE	FALSE	FALSE	finngen_R10_I9_MI_STRICT	17	7317378	0.0116202	369139	0.0437311	Myocardial infarction, strict || id:finngen_R10_I9_MI_STRICT	Myocardial infarction, strict	Myocardial infarction, strict || ||	TRUE	MedicineITLab	17	7220697	0.0025	1.611e-72	318953	ukb-bub35-ALP	ALP || id:ukb-bub35-ALP	TRUE	reported	MedicineITLab	2	TRUE			0.00104658	318953	1.10173e-05	369139	TRUE	3.013e-33	0.000922152	294.393	106.704	334.158
rs62078384	T	C	T	C	0.0163	0.0295719	0.486255	0.507231	FALSE	FALSE	FALSE	finngen_R10_I9_MI_STRICT	17	48967101	0.0102188	369139	0.00380531	Myocardial infarction, strict || id:finngen_R10_I9_MI_STRICT	Myocardial infarction, strict	Myocardial infarction, strict || ||	TRUE	MedicineITLab	17	47044463	0.0024	9.857e-12	318953	ukb-bub35-ALP	ALP || id:ukb-bub35-ALP	TRUE	reported	MedicineITLab	2	TRUE			0.000144599	318953	2.26862e-05	369139	TRUE	0.00266344	0.000132745	42.3446	106.704	46.1267
rs62120372	A	T	A	T	-0.0204	-0.0133604	0.280239	0.254707	FALSE	TRUE	FALSE	finngen_R10_I9_MI_STRICT	19	18194375	0.011729	369139	0.254665	Myocardial infarction, strict || id:finngen_R10_I9_MI_STRICT	Myocardial infarction, strict	Myocardial infarction, strict || ||	TRUE	MedicineITLab	19	18305185	0.0026	1.074e-14	318953	ukb-bub35-ALP	ALP || id:ukb-bub35-ALP	TRUE	reported	MedicineITLab	2	TRUE			0.000192977	318953	3.51502e-06	369139	TRUE	6.657e-07	0.000167883	53.5555	106.704	61.5621
rs62183874	G	A	G	A	0.0236	-0.0256345	0.452029	0.47341	FALSE	FALSE	FALSE	finngen_R10_I9_MI_STRICT	2	203241441	0.0102294	369139	0.0122118	Myocardial infarction, strict || id:finngen_R10_I9_MI_STRICT	Myocardial infarction, strict	Myocardial infarction, strict || ||	TRUE	MedicineITLab	2	204106164	0.0024	6.827e-23	318953	ukb-bub35-ALP	ALP || id:ukb-bub35-ALP	TRUE	reported	MedicineITLab	2	TRUE			0.000303072	318953	1.7012e-05	369139	TRUE	3.8891e-08	0.000275917	88.0282	106.704	96.6944
rs62292471	T	C	T	C	0.0287	-0.0136087	0.113678	0.14173	FALSE	FALSE	FALSE	finngen_R10_I9_MI_STRICT	3	132710603	0.0147154	369139	0.355073	Myocardial infarction, strict || id:finngen_R10_I9_MI_STRICT	Myocardial infarction, strict	Myocardial infarction, strict || ||	TRUE	MedicineITLab	3	132429447	0.0038	1.895e-14	318953	ukb-bub35-ALP	ALP || id:ukb-bub35-ALP	TRUE	reported	MedicineITLab	2	TRUE			0.000178811	318953	2.31686e-06	369139	TRUE	9.48438e-07	0.000165982	52.949	106.704	57.0422
rs62396167	G	A	G	A	-0.0203	-0.0141971	0.118589	0.10202	FALSE	FALSE	FALSE	finngen_R10_I9_MI_STRICT	6	26113314	0.0168927	369139	0.400668	Myocardial infarction, strict || id:finngen_R10_I9_MI_STRICT	Myocardial infarction, strict	Myocardial infarction, strict || ||	TRUE	MedicineITLab	6	26113542	0.0037	3.738e-08	318953	ukb-bub35-ALP	ALP || id:ukb-bub35-ALP	TRUE	reported	MedicineITLab	2	TRUE			9.43678e-05	318953	1.91343e-06	369139	TRUE	0.0005684	8.61479e-05	27.4793	106.704	30.1015
rs62501972	A	G	A	G	-0.0198	-0.000613835	0.205119	0.199036	FALSE	FALSE	FALSE	finngen_R10_I9_MI_STRICT	8	30326716	0.0128306	369139	0.961843	Myocardial infarction, strict || id:finngen_R10_I9_MI_STRICT	Myocardial infarction, strict	Myocardial infarction, strict || ||	TRUE	MedicineITLab	8	30184232	0.0029	1.93e-11	318953	ukb-bub35-ALP	ALP || id:ukb-bub35-ALP	TRUE	reported	MedicineITLab	2	TRUE			0.000146133	318953	6.20043e-09	369139	TRUE	6.76145e-07	0.00012784	40.7801	106.704	46.6159
rs62621812	A	G	A	G	-0.1173	0.0047493	0.0194835	0.0422923	FALSE	FALSE	FALSE	finngen_R10_I9_MI_STRICT	7	127375029	0.0257129	369139	0.85346	Myocardial infarction, strict || id:finngen_R10_I9_MI_STRICT	Myocardial infarction, strict	Myocardial infarction, strict || ||	TRUE	MedicineITLab	7	127015083	0.0088	1.012e-40	318953	ukb-bub35-ALP	ALP || id:ukb-bub35-ALP	TRUE	reported	MedicineITLab	2	TRUE			0.000556756	318953	9.24207e-08	369139	TRUE	5.61145e-22	0.000525712	167.765	106.704	177.677
rs6469788	C	A	C	A	0.0506	0.000494232	0.443532	0.548613	FALSE	FALSE	FALSE	finngen_R10_I9_MI_STRICT	8	118940511	0.0102564	369139	0.961566	Myocardial infarction, strict || id:finngen_R10_I9_MI_STRICT	Myocardial infarction, strict	Myocardial infarction, strict || ||	TRUE	MedicineITLab	8	119952750	0.0024	3.18e-98	318953	ukb-bub35-ALP	ALP || id:ukb-bub35-ALP	TRUE	reported	MedicineITLab	2	TRUE			0.00139171	318953	6.29049e-09	369139	TRUE	1.49504e-53	0.00126385	403.617	106.704	444.507
rs6533498	A	C	A	C	-0.0212	0.0149855	0.337848	0.295503	FALSE	FALSE	FALSE	finngen_R10_I9_MI_STRICT	4	110191632	0.0113191	369139	0.185533	Myocardial infarction, strict || id:finngen_R10_I9_MI_STRICT	Myocardial infarction, strict	Myocardial infarction, strict || ||	TRUE	MedicineITLab	4	111112788	0.0025	3.11e-17	318953	ukb-bub35-ALP	ALP || id:ukb-bub35-ALP	TRUE	reported	MedicineITLab	2	TRUE			0.000225408	318953	4.7482e-06	369139	TRUE	1.09935e-07	0.000201086	64.1493	106.704	71.9104
rs6542680	T	C	T	C	-0.0245	-0.00992995	0.186637	0.64955	FALSE	FALSE	FALSE	finngen_R10_I9_MI_STRICT	2	3592552	0.0108788	369139	0.36136	Myocardial infarction, strict || id:finngen_R10_I9_MI_STRICT	Myocardial infarction, strict	Myocardial infarction, strict || ||	TRUE	MedicineITLab	2	3640142	0.0031	3.803e-15	318953	ukb-bub35-ALP	ALP || id:ukb-bub35-ALP	TRUE	reported	MedicineITLab	2	TRUE			0.000195794	318953	2.25706e-06	369139	TRUE	2.37895e-07	0.00018224	58.1363	106.704	62.461
rs6597258	G	A	G	A	-0.0158	-0.00375268	0.456719	0.538157	FALSE	FALSE	FALSE	finngen_R10_I9_MI_STRICT	6	7214800	0.0102313	369139	0.713781	Myocardial infarction, strict || id:finngen_R10_I9_MI_STRICT	Myocardial infarction, strict	Myocardial infarction, strict || ||	TRUE	MedicineITLab	6	7215033	0.0024	4.162e-11	318953	ukb-bub35-ALP	ALP || id:ukb-bub35-ALP	TRUE	reported	MedicineITLab	2	TRUE			0.000135865	318953	3.64446e-07	369139	TRUE	4.82954e-06	0.000123885	39.5181	106.704	43.3403
rs6602909	C	T	C	T	0.0143	-0.00291662	0.337892	0.345644	FALSE	FALSE	FALSE	finngen_R10_I9_MI_STRICT	13	113849020	0.0107839	369139	0.786807	Myocardial infarction, strict || id:finngen_R10_I9_MI_STRICT	Myocardial infarction, strict	Myocardial infarction, strict || ||	TRUE	MedicineITLab	13	114551993	0.0025	1.522e-08	318953	ukb-bub35-ALP	ALP || id:ukb-bub35-ALP	TRUE	reported	MedicineITLab	2	TRUE			0.000102571	318953	1.98162e-07	369139	TRUE	6.19287e-05	9.14974e-05	29.1859	106.704	32.7184
rs665632	C	T	C	T	0.0381	0.0166005	0.186528	0.129553	FALSE	FALSE	FALSE	finngen_R10_I9_MI_STRICT	13	42532378	0.0152886	369139	0.277564	Myocardial infarction, strict || id:finngen_R10_I9_MI_STRICT	Myocardial infarction, strict	Myocardial infarction, strict || ||	TRUE	MedicineITLab	13	43106514	0.0031	2.135e-35	318953	ukb-bub35-ALP	ALP || id:ukb-bub35-ALP	TRUE	reported	MedicineITLab	2	TRUE			0.000473366	318953	3.19388e-06	369139	TRUE	1.4332e-16	0.000440521	140.567	106.704	151.052
rs66607339	T	C	T	C	-0.0208	0.00700902	0.134077	0.0646794	FALSE	FALSE	FALSE	finngen_R10_I9_MI_STRICT	14	101815126	0.020857	369139	0.736833	Myocardial infarction, strict || id:finngen_R10_I9_MI_STRICT	Myocardial infarction, strict	Myocardial infarction, strict || ||	TRUE	MedicineITLab	14	102281463	0.0035	2.807e-09	318953	ukb-bub35-ALP	ALP || id:ukb-bub35-ALP	TRUE	reported	MedicineITLab	2	TRUE			0.000110718	318953	3.05931e-07	369139	TRUE	3.72506e-05	0.000100459	32.0448	106.704	35.3176
rs68129009	C	G	C	G	-0.0273	0.00698683	0.112788	0.223636	FALSE	TRUE	FALSE	finngen_R10_I9_MI_STRICT	17	2708177	0.0123177	369139	0.570566	Myocardial infarction, strict || id:finngen_R10_I9_MI_STRICT	Myocardial infarction, strict	Myocardial infarction, strict || ||	TRUE	MedicineITLab	17	2611471	0.0038	7.809e-13	318953	ukb-bub35-ALP	ALP || id:ukb-bub35-ALP	TRUE	reported	MedicineITLab	2	TRUE			0.000161795	318953	8.71592e-07	369139	TRUE	1.0844e-06	0.000149158	47.5811	106.704	51.6129
rs68149531	G	C	G	C	0.0141	0.0106356	0.347423	0.358559	FALSE	TRUE	FALSE	finngen_R10_I9_MI_STRICT	10	118756214	0.010664	369139	0.318599	Myocardial infarction, strict || id:finngen_R10_I9_MI_STRICT	Myocardial infarction, strict	Myocardial infarction, strict || ||	TRUE	MedicineITLab	10	120515726	0.0025	1.682e-08	318953	ukb-bub35-ALP	ALP || id:ukb-bub35-ALP	TRUE	reported	MedicineITLab	2	TRUE			9.9722e-05	318953	2.6946e-06	369139	TRUE	0.000556722	9.01485e-05	28.7555	106.704	31.8096
rs6822348	T	A	T	A	-0.0445	-0.00360679	0.29394	0.303124	FALSE	TRUE	FALSE	finngen_R10_I9_MI_STRICT	4	99132743	0.0111068	369139	0.74538	Myocardial infarction, strict || id:finngen_R10_I9_MI_STRICT	Myocardial infarction, strict	Myocardial infarction, strict || ||	TRUE	MedicineITLab	4	100053894	0.0026	1.946e-65	318953	ukb-bub35-ALP	ALP || id:ukb-bub35-ALP	TRUE	reported	MedicineITLab	2	TRUE			0.000917594	318953	2.85678e-07	369139	TRUE	7.71438e-35	0.000821959	262.38	106.704	292.936
rs6858114	A	G	A	G	0.0181	0.0123654	0.374446	0.343873	FALSE	FALSE	FALSE	finngen_R10_I9_MI_STRICT	4	76277312	0.0107747	369139	0.251124	Myocardial infarction, strict || id:finngen_R10_I9_MI_STRICT	Myocardial infarction, strict	Myocardial infarction, strict || ||	TRUE	MedicineITLab	4	77198465	0.0024	1.278e-13	318953	ukb-bub35-ALP	ALP || id:ukb-bub35-ALP	TRUE	reported	MedicineITLab	2	TRUE			0.000178293	318953	3.56793e-06	369139	TRUE	2.11306e-06	0.000153476	48.9589	106.704	56.8767
rs687339	T	C	T	C	0.0334	0.052759	0.229371	0.848108	FALSE	FALSE	FALSE	finngen_R10_I9_MI_STRICT	3	136213517	0.0144062	369139	0.000250012	Myocardial infarction, strict || id:finngen_R10_I9_MI_STRICT	Myocardial infarction, strict	Myocardial infarction, strict || ||	TRUE	MedicineITLab	3	135932359	0.0028	3.374e-32	318953	ukb-bub35-ALP	ALP || id:ukb-bub35-ALP	TRUE	reported	MedicineITLab	2	TRUE			0.000445922	318953	3.63321e-05	369139	TRUE	4.29416e-10	0.000394373	125.835	106.704	142.291
rs6886306	T	C	T	C	0.0203	-0.00704162	0.478324	0.42731	FALSE	FALSE	FALSE	finngen_R10_I9_MI_STRICT	5	89069141	0.0103511	369139	0.496329	Myocardial infarction, strict || id:finngen_R10_I9_MI_STRICT	Myocardial infarction, strict	Myocardial infarction, strict || ||	TRUE	MedicineITLab	5	88364958	0.0024	1.533e-17	318953	ukb-bub35-ALP	ALP || id:ukb-bub35-ALP	TRUE	reported	MedicineITLab	2	TRUE			0.000224258	318953	1.25367e-06	369139	TRUE	9.93567e-09	0.000205658	65.6082	106.704	71.5434
rs6898290	C	T	C	T	0.0196	-0.00551832	0.43571	0.407043	FALSE	FALSE	FALSE	finngen_R10_I9_MI_STRICT	5	159086538	0.0104693	369139	0.598129	Myocardial infarction, strict || id:finngen_R10_I9_MI_STRICT	Myocardial infarction, strict	Myocardial infarction, strict || ||	TRUE	MedicineITLab	5	158513546	0.0024	4.415e-16	318953	ukb-bub35-ALP	ALP || id:ukb-bub35-ALP	TRUE	reported	MedicineITLab	2	TRUE			0.000209062	318953	7.52646e-07	369139	TRUE	1.88203e-08	0.000188904	60.2626	106.704	66.6944
rs6907795	C	T	C	T	0.0223	-0.00893078	0.198004	0.146884	FALSE	FALSE	FALSE	finngen_R10_I9_MI_STRICT	6	35192862	0.0145112	369139	0.538264	Myocardial infarction, strict || id:finngen_R10_I9_MI_STRICT	Myocardial infarction, strict	Myocardial infarction, strict || ||	TRUE	MedicineITLab	6	35160639	0.003	2.354e-13	318953	ukb-bub35-ALP	ALP || id:ukb-bub35-ALP	TRUE	reported	MedicineITLab	2	TRUE			0.000173208	318953	1.02609e-06	369139	TRUE	5.02669e-07	0.000157938	50.3824	106.704	55.2544
rs7073746	G	A	G	A	0.0919	0.0019756	0.469603	0.487044	FALSE	FALSE	FALSE	finngen_R10_I9_MI_STRICT	10	63144311	0.0102373	369139	0.846973	Myocardial infarction, strict || id:finngen_R10_I9_MI_STRICT	Myocardial infarction, strict	Myocardial infarction, strict || ||	TRUE	MedicineITLab	10	64904071	0.0024	1e-200	318953	ukb-bub35-ALP	ALP || id:ukb-bub35-ALP	TRUE	reported	MedicineITLab	2	TRUE			0.00457607	318953	1.00888e-07	369139	TRUE	3.2029e-171	0.0042072	1347.56	106.704	1466.25
rs7151526	A	C	A	C	0.051	-0.0459533	0.0454134	0.0354489	FALSE	FALSE	FALSE	finngen_R10_I9_MI_STRICT	14	94397299	0.0277937	369139	0.0982562	Myocardial infarction, strict || id:finngen_R10_I9_MI_STRICT	Myocardial infarction, strict	Myocardial infarction, strict || ||	TRUE	MedicineITLab	14	94863636	0.0058	1.529e-18	318953	ukb-bub35-ALP	ALP || id:ukb-bub35-ALP	TRUE	reported	MedicineITLab	2	TRUE			0.000242357	318953	7.40542e-06	369139	TRUE	1.06961e-07	0.000225512	71.9435	106.704	77.3187
rs7155504	C	T	C	T	-0.0253	0.0190782	0.0847769	0.0344048	FALSE	FALSE	FALSE	finngen_R10_I9_MI_STRICT	14	35689622	0.0280734	369139	0.49677	Myocardial infarction, strict || id:finngen_R10_I9_MI_STRICT	Myocardial infarction, strict	Myocardial infarction, strict || ||	TRUE	MedicineITLab	14	36158828	0.0043	2.937e-09	318953	ukb-bub35-ALP	ALP || id:ukb-bub35-ALP	TRUE	reported	MedicineITLab	2	TRUE			0.000108526	318953	1.25111e-06	369139	TRUE	0.000119717	9.93289e-05	31.6842	106.704	34.6182
rs7239867	G	A	G	A	-0.0197	-0.00179004	0.172645	0.828875	FALSE	FALSE	FALSE	finngen_R10_I9_MI_STRICT	18	49638347	0.0135163	369139	0.89464	Myocardial infarction, strict || id:finngen_R10_I9_MI_STRICT	Myocardial infarction, strict	Myocardial infarction, strict || ||	TRUE	MedicineITLab	18	47164717	0.0031	3.655e-10	318953	ukb-bub35-ALP	ALP || id:ukb-bub35-ALP	TRUE	reported	MedicineITLab	2	TRUE			0.000126599	318953	4.75141e-08	369139	TRUE	5.0125e-06	0.000110869	35.3656	106.704	40.384
rs72793380	A	C	A	C	-0.0303	0.0168326	0.0990085	0.0874076	FALSE	FALSE	FALSE	finngen_R10_I9_MI_STRICT	16	30747422	0.0179672	369139	0.348837	Myocardial infarction, strict || id:finngen_R10_I9_MI_STRICT	Myocardial infarction, strict	Myocardial infarction, strict || ||	TRUE	MedicineITLab	16	30758743	0.004	2.034e-14	318953	ukb-bub35-ALP	ALP || id:ukb-bub35-ALP	TRUE	reported	MedicineITLab	2	TRUE			0.000179872	318953	2.37768e-06	369139	TRUE	9.09753e-07	0.000163798	52.2521	106.704	57.3806
rs7284884	G	C	G	C	-0.0169	0.0334054	0.272672	0.240908	FALSE	TRUE	FALSE	finngen_R10_I9_MI_STRICT	22	17993833	0.0119452	369139	0.005165	Myocardial infarction, strict || id:finngen_R10_I9_MI_STRICT	Myocardial infarction, strict	Myocardial infarction, strict || ||	TRUE	MedicineITLab	22	18476599	0.0027	5.3e-10	318953	ukb-bub35-ALP	ALP || id:ukb-bub35-ALP	TRUE	reported	MedicineITLab	2	TRUE			0.00012282	318953	2.1186e-05	369139	TRUE	0.00735223	0.000113285	36.1366	106.704	39.1783
rs72900684	G	A	G	A	-0.0205	0.0383572	0.120342	0.0684833	FALSE	FALSE	FALSE	finngen_R10_I9_MI_STRICT	2	70159703	0.0201903	369139	0.0574606	Myocardial infarction, strict || id:finngen_R10_I9_MI_STRICT	Myocardial infarction, strict	Myocardial infarction, strict || ||	TRUE	MedicineITLab	2	70386835	0.0037	2.53e-08	318953	ukb-bub35-ALP	ALP || id:ukb-bub35-ALP	TRUE	reported	MedicineITLab	2	TRUE			9.62362e-05	318953	9.77724e-06	369139	TRUE	0.00569908	8.89752e-05	28.3812	106.704	30.6976
rs7313347	A	G	A	G	0.016	0.00714857	0.405652	0.559509	FALSE	FALSE	FALSE	finngen_R10_I9_MI_STRICT	12	52871715	0.0103312	369139	0.488975	Myocardial infarction, strict || id:finngen_R10_I9_MI_STRICT	Myocardial infarction, strict	Myocardial infarction, strict || ||	TRUE	MedicineITLab	12	53265499	0.0024	4.341e-11	318953	ukb-bub35-ALP	ALP || id:ukb-bub35-ALP	TRUE	reported	MedicineITLab	2	TRUE			0.000139326	318953	1.29703e-06	369139	TRUE	1.02555e-05	0.000123442	39.3769	106.704	44.4444
rs734206	C	T	C	T	-0.0204	0.00846404	0.294126	0.25892	FALSE	FALSE	FALSE	finngen_R10_I9_MI_STRICT	14	92642119	0.0116787	369139	0.468612	Myocardial infarction, strict || id:finngen_R10_I9_MI_STRICT	Myocardial infarction, strict	Myocardial infarction, strict || ||	TRUE	MedicineITLab	14	93108464	0.0026	6.12e-15	318953	ukb-bub35-ALP	ALP || id:ukb-bub35-ALP	TRUE	reported	MedicineITLab	2	TRUE			0.000192977	318953	1.42291e-06	369139	TRUE	1.49468e-07	0.000172803	55.1252	106.704	61.5621
rs7349097	T	C	T	C	-0.0168	-0.0103974	0.397757	0.425787	FALSE	FALSE	FALSE	finngen_R10_I9_MI_STRICT	1	43568464	0.0103557	369139	0.315365	Myocardial infarction, strict || id:finngen_R10_I9_MI_STRICT	Myocardial infarction, strict	Myocardial infarction, strict || ||	TRUE	MedicineITLab	1	44034135	0.0024	4.411e-12	318953	ukb-bub35-ALP	ALP || id:ukb-bub35-ALP	TRUE	reported	MedicineITLab	2	TRUE			0.000153605	318953	2.73087e-06	369139	TRUE	8.85624e-06	0.000135219	43.1341	106.704	49
rs74051865	A	G	A	G	0.0508	0.0508104	0.0193528	0.013336	FALSE	FALSE	FALSE	finngen_R10_I9_MI_STRICT	14	50932505	0.0447979	369139	0.256705	Myocardial infarction, strict || id:finngen_R10_I9_MI_STRICT	Myocardial infarction, strict	Myocardial infarction, strict || ||	TRUE	MedicineITLab	14	51399223	0.0085	2.858e-09	318953	ukb-bub35-ALP	ALP || id:ukb-bub35-ALP	TRUE	reported	MedicineITLab	2	TRUE			0.000111974	318953	3.48498e-06	369139	TRUE	0.000312023	9.79522e-05	31.245	106.704	35.7182
rs7450517	A	G	A	G	-0.0203	-0.0134554	0.325512	0.699817	FALSE	FALSE	FALSE	finngen_R10_I9_MI_STRICT	6	54038045	0.0110986	369139	0.225379	Myocardial infarction, strict || id:finngen_R10_I9_MI_STRICT	Myocardial infarction, strict	Myocardial infarction, strict || ||	TRUE	MedicineITLab	6	53902843	0.0026	3.896e-15	318953	ukb-bub35-ALP	ALP || id:ukb-bub35-ALP	TRUE	reported	MedicineITLab	2	TRUE			0.00019109	318953	3.98169e-06	369139	TRUE	9.92768e-07	0.000180952	57.7253	106.704	60.9601
rs74827952	A	G	A	G	0.0301	-0.00322311	0.153679	0.140446	FALSE	FALSE	FALSE	finngen_R10_I9_MI_STRICT	10	5203233	0.0147576	369139	0.827115	Myocardial infarction, strict || id:finngen_R10_I9_MI_STRICT	Myocardial infarction, strict	Myocardial infarction, strict || ||	TRUE	MedicineITLab	10	5245196	0.0033	6.15e-20	318953	ukb-bub35-ALP	ALP || id:ukb-bub35-ALP	TRUE	reported	MedicineITLab	2	TRUE			0.000260776	318953	1.2922e-07	369139	TRUE	6.50097e-11	0.000235675	75.1863	106.704	83.1965
rs754465	A	C	A	C	0.0226	0.00183188	0.410822	0.556467	FALSE	FALSE	FALSE	finngen_R10_I9_MI_STRICT	10	77920756	0.0102781	369139	0.858542	Myocardial infarction, strict || id:finngen_R10_I9_MI_STRICT	Myocardial infarction, strict	Myocardial infarction, strict || ||	TRUE	MedicineITLab	10	79680514	0.0024	8.894e-21	318953	ukb-bub35-ALP	ALP || id:ukb-bub35-ALP	TRUE	reported	MedicineITLab	2	TRUE			0.000277939	318953	8.60559e-08	369139	TRUE	1.24008e-11	0.000247256	78.8821	106.704	88.6736
rs75580845	C	T	C	T	0.0361	-0.0367094	0.0871447	0.0699083	FALSE	FALSE	FALSE	finngen_R10_I9_MI_STRICT	6	25578205	0.0200389	369139	0.0669653	Myocardial infarction, strict || id:finngen_R10_I9_MI_STRICT	Myocardial infarction, strict	Myocardial infarction, strict || ||	TRUE	MedicineITLab	6	25578433	0.0042	1.068e-17	318953	ukb-bub35-ALP	ALP || id:ukb-bub35-ALP	TRUE	reported	MedicineITLab	2	TRUE			0.000231575	318953	9.09108e-06	369139	TRUE	4.46405e-07	0.000207342	66.1457	106.704	73.8781
rs7559221	A	C	A	C	-0.0189	-0.0176777	0.283037	0.219822	FALSE	FALSE	FALSE	finngen_R10_I9_MI_STRICT	2	134085723	0.0123038	369139	0.150784	Myocardial infarction, strict || id:finngen_R10_I9_MI_STRICT	Myocardial infarction, strict	Myocardial infarction, strict || ||	TRUE	MedicineITLab	2	134843294	0.0027	1.487e-12	318953	ukb-bub35-ALP	ALP || id:ukb-bub35-ALP	TRUE	reported	MedicineITLab	2	TRUE			0.000153605	318953	5.5922e-06	369139	TRUE	3.34306e-05	0.000144975	46.2467	106.704	49
rs75882314	G	A	G	A	0.0268	0.0334909	0.0929341	0.0641401	FALSE	FALSE	FALSE	finngen_R10_I9_MI_STRICT	4	37397093	0.0209895	369139	0.110578	Myocardial infarction, strict || id:finngen_R10_I9_MI_STRICT	Myocardial infarction, strict	Myocardial infarction, strict || ||	TRUE	MedicineITLab	4	37398715	0.0041	7.563e-11	318953	ukb-bub35-ALP	ALP || id:ukb-bub35-ALP	TRUE	reported	MedicineITLab	2	TRUE			0.000133943	318953	6.89698e-06	369139	TRUE	0.000214578	0.000121091	38.6269	106.704	42.7269
rs7616006	G	A	G	A	-0.0174	-0.0172462	0.421303	0.379828	FALSE	FALSE	FALSE	finngen_R10_I9_MI_STRICT	3	12226148	0.0105294	369139	0.101443	Myocardial infarction, strict || id:finngen_R10_I9_MI_STRICT	Myocardial infarction, strict	Myocardial infarction, strict || ||	TRUE	MedicineITLab	3	12267648	0.0024	5.905e-13	318953	ukb-bub35-ALP	ALP || id:ukb-bub35-ALP	TRUE	reported	MedicineITLab	2	TRUE			0.000164771	318953	7.26756e-06	369139	TRUE	2.72998e-05	0.00014763	47.0937	106.704	52.5625
rs7633464	A	G	A	G	-0.0224	0.0121114	0.474549	0.482972	FALSE	FALSE	FALSE	finngen_R10_I9_MI_STRICT	3	98996979	0.010235	369139	0.236676	Myocardial infarction, strict || id:finngen_R10_I9_MI_STRICT	Myocardial infarction, strict	Myocardial infarction, strict || ||	TRUE	MedicineITLab	3	98715823	0.0024	3.893e-21	318953	ukb-bub35-ALP	ALP || id:ukb-bub35-ALP	TRUE	reported	MedicineITLab	2	TRUE			0.000273043	318953	3.79336e-06	369139	TRUE	1.63825e-09	0.00025023	79.8311	106.704	87.1111
rs7636423	G	C	G	C	0.0179	0.00172693	0.405643	0.386563	FALSE	TRUE	FALSE	finngen_R10_I9_MI_STRICT	3	47267644	0.0104846	369139	0.869172	Myocardial infarction, strict || id:finngen_R10_I9_MI_STRICT	Myocardial infarction, strict	Myocardial infarction, strict || ||	TRUE	MedicineITLab	3	47309134	0.0024	1.3e-13	318953	ukb-bub35-ALP	ALP || id:ukb-bub35-ALP	TRUE	reported	MedicineITLab	2	TRUE			0.000174375	318953	7.34951e-08	369139	TRUE	8.77255e-08	0.0001545	49.2854	106.704	55.6267
rs7721922	A	G	A	G	-0.0167	-0.00383786	0.334673	0.319491	FALSE	FALSE	FALSE	finngen_R10_I9_MI_STRICT	5	72460275	0.0109781	369139	0.726645	Myocardial infarction, strict || id:finngen_R10_I9_MI_STRICT	Myocardial infarction, strict	Myocardial infarction, strict || ||	TRUE	MedicineITLab	5	71756102	0.0025	4.087e-11	318953	ukb-bub35-ALP	ALP || id:ukb-bub35-ALP	TRUE	reported	MedicineITLab	2	TRUE			0.000139884	318953	3.31082e-07	369139	TRUE	3.24671e-06	0.000124199	39.6184	106.704	44.6224
rs7760008	G	C	G	C	0.0172	0.0282829	0.182041	0.169731	FALSE	TRUE	FALSE	finngen_R10_I9_MI_STRICT	6	45285977	0.0136754	369139	0.038626	Myocardial infarction, strict || id:finngen_R10_I9_MI_STRICT	Myocardial infarction, strict	Myocardial infarction, strict || ||	TRUE	MedicineITLab	6	45253714	0.0031	2.488e-08	318953	ukb-bub35-ALP	ALP || id:ukb-bub35-ALP	TRUE	reported	MedicineITLab	2	TRUE			9.6509e-05	318953	1.15871e-05	369139	TRUE	0.00791386	8.81024e-05	28.1028	106.704	30.7846
rs7772395	C	A	C	A	0.0163	0.0117173	0.207663	0.208102	FALSE	FALSE	FALSE	finngen_R10_I9_MI_STRICT	6	157989345	0.0125865	369139	0.351884	Myocardial infarction, strict || id:finngen_R10_I9_MI_STRICT	Myocardial infarction, strict	Myocardial infarction, strict || ||	TRUE	MedicineITLab	6	158410377	0.0029	2.483e-08	318953	ukb-bub35-ALP	ALP || id:ukb-bub35-ALP	TRUE	reported	MedicineITLab	2	TRUE			9.90404e-05	318953	2.34778e-06	369139	TRUE	0.000495962	8.74328e-05	27.8892	106.704	31.5922
rs78026734	C	T	C	T	-0.0167	-0.0037261	0.220675	0.292807	FALSE	FALSE	FALSE	finngen_R10_I9_MI_STRICT	9	114428084	0.0112646	369139	0.740812	Myocardial infarction, strict || id:finngen_R10_I9_MI_STRICT	Myocardial infarction, strict	Myocardial infarction, strict || ||	TRUE	MedicineITLab	9	117190364	0.0029	5.919e-09	318953	ukb-bub35-ALP	ALP || id:ukb-bub35-ALP	TRUE	reported	MedicineITLab	2	TRUE			0.00010396	318953	2.96408e-07	369139	TRUE	6.53645e-05	9.59256e-05	30.5985	106.704	33.1617
rs78188192	A	T	A	T	0.0174	0.00718899	0.212219	0.267374	FALSE	TRUE	FALSE	finngen_R10_I9_MI_STRICT	4	99334235	0.01153	369139	0.532954	Myocardial infarction, strict || id:finngen_R10_I9_MI_STRICT	Myocardial infarction, strict	Myocardial infarction, strict || ||	TRUE	MedicineITLab	4	100255392	0.0029	1.722e-09	318953	ukb-bub35-ALP	ALP || id:ukb-bub35-ALP	TRUE	reported	MedicineITLab	2	TRUE			0.000112857	318953	1.05315e-06	369139	TRUE	7.18581e-05	0.000101232	32.2913	106.704	36
rs7857390	G	A	G	A	-0.1438	0.0120784	0.409908	0.635576	FALSE	FALSE	FALSE	finngen_R10_I9_MI_STRICT	9	133253159	0.0106435	369139	0.25645	Myocardial infarction, strict || id:finngen_R10_I9_MI_STRICT	Myocardial infarction, strict	Myocardial infarction, strict || ||	TRUE	MedicineITLab	9	136128546	0.0024	1e-200	318953	ukb-bub35-ALP	ALP || id:ukb-bub35-ALP	TRUE	reported	MedicineITLab	2	TRUE			0.0111304	318953	3.48868e-06	369139	TRUE	0	0.0100035	3222.88	106.704	3590.01
rs7900700	A	G	A	G	-0.0419	0.0137917	0.0687757	0.0881342	FALSE	FALSE	FALSE	finngen_R10_I9_MI_STRICT	10	25946764	0.0180007	369139	0.443572	Myocardial infarction, strict || id:finngen_R10_I9_MI_STRICT	Myocardial infarction, strict	Myocardial infarction, strict || ||	TRUE	MedicineITLab	10	26235693	0.0047	2.803e-19	318953	ukb-bub35-ALP	ALP || id:ukb-bub35-ALP	TRUE	reported	MedicineITLab	2	TRUE			0.000249115	318953	1.59026e-06	369139	TRUE	1.88169e-09	0.000224878	71.7413	106.704	79.4753
rs7905961	C	G	C	G	0.023	-0.0014371	0.220776	0.226828	FALSE	TRUE	FALSE	finngen_R10_I9_MI_STRICT	10	100537634	0.0121622	369139	0.90594	Myocardial infarction, strict || id:finngen_R10_I9_MI_STRICT	Myocardial infarction, strict	Myocardial infarction, strict || ||	TRUE	MedicineITLab	10	102297391	0.0029	8.046e-16	318953	ukb-bub35-ALP	ALP || id:ukb-bub35-ALP	TRUE	reported	MedicineITLab	2	TRUE			0.000197174	318953	3.78235e-08	369139	TRUE	1.01408e-08	0.000182012	58.0635	106.704	62.9013
rs7955258	G	A	G	A	0.056	0.0169799	0.423177	0.422286	FALSE	FALSE	FALSE	finngen_R10_I9_MI_STRICT	12	461781	0.0103925	369139	0.10229	Myocardial infarction, strict || id:finngen_R10_I9_MI_STRICT	Myocardial infarction, strict	Myocardial infarction, strict || ||	TRUE	MedicineITLab	12	570947	0.0024	2.71e-119	318953	ukb-bub35-ALP	ALP || id:ukb-bub35-ALP	TRUE	reported	MedicineITLab	2	TRUE			0.00170408	318953	7.23168e-06	369139	TRUE	1.97103e-57	0.00153098	489.058	106.704	544.444
rs7968405	C	T	C	T	-0.031	0.0218568	0.17948	0.165437	FALSE	FALSE	FALSE	finngen_R10_I9_MI_STRICT	12	4476262	0.0137368	369139	0.111584	Myocardial infarction, strict || id:finngen_R10_I9_MI_STRICT	Myocardial infarction, strict	Myocardial infarction, strict || ||	TRUE	MedicineITLab	12	4585428	0.0031	6.21e-23	318953	ukb-bub35-ALP	ALP || id:ukb-bub35-ALP	TRUE	reported	MedicineITLab	2	TRUE			0.00031343	318953	6.85822e-06	369139	TRUE	4.35549e-10	0.000283047	90.3037	106.704	100
rs7996702	A	C	A	C	-0.0239	-0.0387211	0.40452	0.454572	FALSE	FALSE	FALSE	finngen_R10_I9_MI_STRICT	13	110456527	0.0103002	369139	0.00017042	Myocardial infarction, strict || id:finngen_R10_I9_MI_STRICT	Myocardial infarction, strict	Myocardial infarction, strict || ||	TRUE	MedicineITLab	13	111108874	0.0024	6.216e-23	318953	ukb-bub35-ALP	ALP || id:ukb-bub35-ALP	TRUE	reported	MedicineITLab	2	TRUE			0.000310824	318953	3.82825e-05	369139	TRUE	2.20044e-06	0.00027519	87.7964	106.704	99.1684
rs8001611	T	C	T	C	-0.0542	-0.00325559	0.477147	0.470072	FALSE	FALSE	FALSE	finngen_R10_I9_MI_STRICT	13	42391558	0.0102522	369139	0.750825	Myocardial infarction, strict || id:finngen_R10_I9_MI_STRICT	Myocardial infarction, strict	Myocardial infarction, strict || ||	TRUE	MedicineITLab	13	42965694	0.0024	5.6e-115	318953	ukb-bub35-ALP	ALP || id:ukb-bub35-ALP	TRUE	reported	MedicineITLab	2	TRUE			0.00159646	318953	2.73173e-07	369139	TRUE	7.07876e-60	0.00146575	468.189	106.704	510.007
rs8036117	C	T	C	T	-0.016	-0.00224574	0.345459	0.419896	FALSE	FALSE	FALSE	finngen_R10_I9_MI_STRICT	15	90217035	0.0103599	369139	0.828386	Myocardial infarction, strict || id:finngen_R10_I9_MI_STRICT	Myocardial infarction, strict	Myocardial infarction, strict || ||	TRUE	MedicineITLab	15	90760267	0.0025	1.573e-10	318953	ukb-bub35-ALP	ALP || id:ukb-bub35-ALP	TRUE	reported	MedicineITLab	2	TRUE			0.000128404	318953	1.27298e-07	369139	TRUE	5.62754e-06	0.000115772	36.9299	106.704	40.96
rs8111874	A	G	A	G	-0.1037	0.00281191	0.451348	0.336734	FALSE	FALSE	FALSE	finngen_R10_I9_MI_STRICT	19	48665685	0.0108311	369139	0.795162	Myocardial infarction, strict || id:finngen_R10_I9_MI_STRICT	Myocardial infarction, strict	Myocardial infarction, strict || ||	TRUE	MedicineITLab	19	49168942	0.0024	1e-200	318953	ukb-bub35-ALP	ALP || id:ukb-bub35-ALP	TRUE	reported	MedicineITLab	2	TRUE			0.00581938	318953	1.82587e-07	369139	TRUE	5.76869e-217	0.00532594	1707.81	106.704	1866.96
rs829584	G	A	G	A	-0.0219	-0.0206611	0.241765	0.22003	FALSE	FALSE	FALSE	finngen_R10_I9_MI_STRICT	2	30454409	0.0123299	369139	0.0937972	Myocardial infarction, strict || id:finngen_R10_I9_MI_STRICT	Myocardial infarction, strict	Myocardial infarction, strict || ||	TRUE	MedicineITLab	2	30677275	0.0028	2.424e-15	318953	ukb-bub35-ALP	ALP || id:ukb-bub35-ALP	TRUE	reported	MedicineITLab	2	TRUE			0.000191763	318953	7.60671e-06	369139	TRUE	4.48218e-06	0.000175839	56.0939	106.704	61.1747
rs853774	A	G	A	G	0.0189	0.0115833	0.33465	0.427419	FALSE	FALSE	FALSE	finngen_R10_I9_MI_STRICT	2	168956886	0.0104588	369139	0.268072	Myocardial infarction, strict || id:finngen_R10_I9_MI_STRICT	Myocardial infarction, strict	Myocardial infarction, strict || ||	TRUE	MedicineITLab	2	169813396	0.0026	4.828e-13	318953	ukb-bub35-ALP	ALP || id:ukb-bub35-ALP	TRUE	reported	MedicineITLab	2	TRUE			0.000165646	318953	3.32286e-06	369139	TRUE	4.87525e-06	0.000159072	50.7443	106.704	52.8417
rs869286	C	T	C	T	0.0178	0.0238558	0.19327	0.162048	FALSE	FALSE	FALSE	finngen_R10_I9_MI_STRICT	1	177974677	0.0138532	369139	0.0850629	Myocardial infarction, strict || id:finngen_R10_I9_MI_STRICT	Myocardial infarction, strict	Myocardial infarction, strict || ||	TRUE	MedicineITLab	1	177943812	0.003	4.529e-09	318953	ukb-bub35-ALP	ALP || id:ukb-bub35-ALP	TRUE	reported	MedicineITLab	2	TRUE			0.000110364	318953	8.03335e-06	369139	TRUE	0.00150715	9.88013e-05	31.5159	106.704	35.2044
rs884205	C	A	C	A	-0.0436	0.0387171	0.24693	0.720479	FALSE	FALSE	FALSE	finngen_R10_I9_MI_STRICT	18	62387624	0.0114353	369139	0.000709839	Myocardial infarction, strict || id:finngen_R10_I9_MI_STRICT	Myocardial infarction, strict	Myocardial infarction, strict || ||	TRUE	MedicineITLab	18	60054857	0.0028	8.886e-56	318953	ukb-bub35-ALP	ALP || id:ukb-bub35-ALP	TRUE	reported	MedicineITLab	2	TRUE			0.000759631	318953	3.10534e-05	369139	TRUE	9.15413e-20	0.000706988	225.654	106.704	242.469
rs903911	G	A	G	A	0.0182	0.00765054	0.456668	0.538943	FALSE	FALSE	FALSE	finngen_R10_I9_MI_STRICT	1	2395373	0.0102709	369139	0.456348	Myocardial infarction, strict || id:finngen_R10_I9_MI_STRICT	Myocardial infarction, strict	Myocardial infarction, strict || ||	TRUE	MedicineITLab	1	2326812	0.0024	2.283e-14	318953	ukb-bub35-ALP	ALP || id:ukb-bub35-ALP	TRUE	reported	MedicineITLab	2	TRUE			0.000180268	318953	1.50307e-06	369139	TRUE	4.48745e-07	0.000164376	52.4365	106.704	57.5069
rs913243	A	C	A	C	0.0135	0.00432272	0.419687	0.400058	FALSE	FALSE	FALSE	finngen_R10_I9_MI_STRICT	1	22653494	0.010422	369139	0.678311	Myocardial infarction, strict || id:finngen_R10_I9_MI_STRICT	Myocardial infarction, strict	Myocardial infarction, strict || ||	TRUE	MedicineITLab	1	22979987	0.0024	1.924e-08	318953	ukb-bub35-ALP	ALP || id:ukb-bub35-ALP	TRUE	reported	MedicineITLab	2	TRUE			9.91923e-05	318953	4.66041e-07	369139	TRUE	0.000124288	8.87739e-05	28.317	106.704	31.6406
rs928202	G	A	G	A	-0.0155	-0.00580659	0.381867	0.447267	FALSE	FALSE	FALSE	finngen_R10_I9_MI_STRICT	20	6489618	0.0102785	369139	0.572124	Myocardial infarction, strict || id:finngen_R10_I9_MI_STRICT	Myocardial infarction, strict	Myocardial infarction, strict || ||	TRUE	MedicineITLab	20	6470265	0.0024	2.511e-10	318953	ukb-bub35-ALP	ALP || id:ukb-bub35-ALP	TRUE	reported	MedicineITLab	2	TRUE			0.000130756	318953	8.6456e-07	369139	TRUE	1.38889e-05	0.000113419	36.1793	106.704	41.7101
rs928287	G	A	G	A	-0.0167	-0.0115987	0.36299	0.404672	FALSE	FALSE	FALSE	finngen_R10_I9_MI_STRICT	21	35547587	0.0104238	369139	0.265834	Myocardial infarction, strict || id:finngen_R10_I9_MI_STRICT	Myocardial infarction, strict	Myocardial infarction, strict || ||	TRUE	MedicineITLab	21	36919885	0.0025	1.673e-11	318953	ukb-bub35-ALP	ALP || id:ukb-bub35-ALP	TRUE	reported	MedicineITLab	2	TRUE			0.000139884	318953	3.35411e-06	369139	TRUE	3.54946e-05	0.000128974	41.1419	106.704	44.6224
rs9302635	C	T	C	T	0.0548	0.0125678	0.188785	0.17539	FALSE	FALSE	FALSE	finngen_R10_I9_MI_STRICT	16	72110275	0.0134344	369139	0.349536	Myocardial infarction, strict || id:finngen_R10_I9_MI_STRICT	Myocardial infarction, strict	Myocardial infarction, strict || ||	TRUE	MedicineITLab	16	72144174	0.0031	1.307e-70	318953	ukb-bub35-ALP	ALP || id:ukb-bub35-ALP	TRUE	reported	MedicineITLab	2	TRUE			0.000978788	318953	2.37079e-06	369139	TRUE	8.14274e-35	0.000919802	293.642	106.704	312.491
rs933574	C	A	C	A	0.0202	0.00575474	0.47043	0.471528	FALSE	FALSE	FALSE	finngen_R10_I9_MI_STRICT	16	11698844	0.0102491	369139	0.574466	Myocardial infarction, strict || id:finngen_R10_I9_MI_STRICT	Myocardial infarction, strict	Myocardial infarction, strict || ||	TRUE	MedicineITLab	16	11792700	0.0024	3.066e-17	318953	ukb-bub35-ALP	ALP || id:ukb-bub35-ALP	TRUE	reported	MedicineITLab	2	TRUE			0.000222055	318953	8.54067e-07	369139	TRUE	7.37368e-09	0.000203306	64.858	106.704	70.8403
rs9358773	T	C	T	C	0.0645	0.0101833	0.118389	0.894865	FALSE	FALSE	FALSE	finngen_R10_I9_MI_STRICT	6	24604829	0.0168249	369139	0.545012	Myocardial infarction, strict || id:finngen_R10_I9_MI_STRICT	Myocardial infarction, strict	Myocardial infarction, strict || ||	TRUE	MedicineITLab	6	24605057	0.0037	1.266e-68	318953	ukb-bub35-ALP	ALP || id:ukb-bub35-ALP	TRUE	reported	MedicineITLab	2	TRUE			0.000951872	318953	9.92394e-07	369139	TRUE	4.63001e-35	0.000868436	277.229	106.704	303.89
rs9374591	C	T	C	T	0.0194	-0.00813467	0.399651	0.425572	FALSE	FALSE	FALSE	finngen_R10_I9_MI_STRICT	6	116089451	0.0103173	369139	0.430434	Myocardial infarction, strict || id:finngen_R10_I9_MI_STRICT	Myocardial infarction, strict	Myocardial infarction, strict || ||	TRUE	MedicineITLab	6	116410614	0.0024	1.871e-15	318953	ukb-bub35-ALP	ALP || id:ukb-bub35-ALP	TRUE	reported	MedicineITLab	2	TRUE			0.000204818	318953	1.68407e-06	369139	TRUE	7.30344e-08	0.0001806	57.613	106.704	65.3403
rs954680	G	C	G	C	0.0146	-0.0182803	0.30669	0.244512	FALSE	TRUE	FALSE	finngen_R10_I9_MI_STRICT	2	64685911	0.0119105	369139	0.124834	Myocardial infarction, strict || id:finngen_R10_I9_MI_STRICT	Myocardial infarction, strict	Myocardial infarction, strict || ||	TRUE	MedicineITLab	2	64913045	0.0026	1.849e-08	318953	ukb-bub35-ALP	ALP || id:ukb-bub35-ALP	TRUE	reported	MedicineITLab	2	TRUE			9.88535e-05	318953	6.3814e-06	369139	TRUE	0.00215559	9.0649e-05	28.9152	106.704	31.5325
rs9592980	A	G	A	G	0.0191	-0.00359006	0.424077	0.536843	FALSE	FALSE	FALSE	finngen_R10_I9_MI_STRICT	13	74281288	0.0102621	369139	0.72646	Myocardial infarction, strict || id:finngen_R10_I9_MI_STRICT	Myocardial infarction, strict	Myocardial infarction, strict || ||	TRUE	MedicineITLab	13	74855425	0.0024	3.651e-15	318953	ukb-bub35-ALP	ALP || id:ukb-bub35-ALP	TRUE	reported	MedicineITLab	2	TRUE			0.000198534	318953	3.31546e-07	369139	TRUE	2.26264e-08	0.000178199	56.847	106.704	63.3351
rs9604045	T	G	T	G	-0.0167	0.0125418	0.264431	0.172205	FALSE	FALSE	FALSE	finngen_R10_I9_MI_STRICT	13	113272893	0.0138542	369139	0.365324	Myocardial infarction, strict || id:finngen_R10_I9_MI_STRICT	Myocardial infarction, strict	Myocardial infarction, strict || ||	TRUE	MedicineITLab	13	113927208	0.0029	9.548e-09	318953	ukb-bub35-ALP	ALP || id:ukb-bub35-ALP	TRUE	reported	MedicineITLab	2	TRUE			0.00010396	318953	2.22008e-06	369139	TRUE	0.000316476	0.000108492	34.6075	106.704	33.1617
rs9611177	T	C	T	C	-0.0222	0.00139983	0.432407	0.340525	FALSE	FALSE	FALSE	finngen_R10_I9_MI_STRICT	22	39444125	0.0108229	369139	0.897089	Myocardial infarction, strict || id:finngen_R10_I9_MI_STRICT	Myocardial infarction, strict	Myocardial infarction, strict || ||	TRUE	MedicineITLab	22	39840130	0.0024	9.369e-20	318953	ukb-bub35-ALP	ALP || id:ukb-bub35-ALP	TRUE	reported	MedicineITLab	2	TRUE			0.00026819	318953	4.53185e-08	369139	TRUE	2.28267e-11	0.000241917	77.1782	106.704	85.5625
rs9727988	T	C	T	C	-0.0187	-0.00396029	0.159128	0.196278	FALSE	FALSE	FALSE	finngen_R10_I9_MI_STRICT	1	154373381	0.0129164	369139	0.75914	Myocardial infarction, strict || id:finngen_R10_I9_MI_STRICT	Myocardial infarction, strict	Myocardial infarction, strict || ||	TRUE	MedicineITLab	1	154345857	0.0032	9.153e-09	318953	ukb-bub35-ALP	ALP || id:ukb-bub35-ALP	TRUE	reported	MedicineITLab	2	TRUE			0.000107056	318953	2.54673e-07	369139	TRUE	4.67391e-05	9.35814e-05	29.8507	106.704	34.1494
rs9808651	A	G	A	G	-0.0195	-0.0134251	0.261232	0.247148	FALSE	FALSE	FALSE	finngen_R10_I9_MI_STRICT	21	39094542	0.0119143	369139	0.259824	Myocardial infarction, strict || id:finngen_R10_I9_MI_STRICT	Myocardial infarction, strict	Myocardial infarction, strict || ||	TRUE	MedicineITLab	21	40466468	0.0027	5.593e-13	318953	ukb-bub35-ALP	ALP || id:ukb-bub35-ALP	TRUE	reported	MedicineITLab	2	TRUE			0.000163511	318953	3.43961e-06	369139	TRUE	6.11061e-06	0.000146769	46.8189	106.704	52.1605
rs9912287	A	G	A	G	-0.0333	0.0128164	0.224162	0.215519	FALSE	FALSE	FALSE	finngen_R10_I9_MI_STRICT	17	1727698	0.0125056	369139	0.305432	Myocardial infarction, strict || id:finngen_R10_I9_MI_STRICT	Myocardial infarction, strict	Myocardial infarction, strict || ||	TRUE	MedicineITLab	17	1630992	0.0029	2.167e-31	318953	ukb-bub35-ALP	ALP || id:ukb-bub35-ALP	TRUE	reported	MedicineITLab	2	TRUE			0.000413227	318953	2.84534e-06	369139	TRUE	1.2378e-14	0.000385702	123.067	106.704	131.854
rs9932007	A	G	A	G	-0.0159	-0.00144928	0.468947	0.360296	FALSE	FALSE	FALSE	finngen_R10_I9_MI_STRICT	16	53422749	0.0106303	369139	0.891557	Myocardial infarction, strict || id:finngen_R10_I9_MI_STRICT	Myocardial infarction, strict	Myocardial infarction, strict || ||	TRUE	MedicineITLab	16	53456661	0.0024	2.74e-11	318953	ukb-bub35-ALP	ALP || id:ukb-bub35-ALP	TRUE	reported	MedicineITLab	2	TRUE			0.00013759	318953	5.03531e-08	369139	TRUE	1.94099e-06	0.000125917	40.1665	106.704	43.8906
rs9994887	G	A	G	A	-0.0202	0.0247367	0.478301	0.53533	FALSE	FALSE	FALSE	finngen_R10_I9_MI_STRICT	4	68671757	0.0102542	369139	0.0158504	Myocardial infarction, strict || id:finngen_R10_I9_MI_STRICT	Myocardial infarction, strict	Myocardial infarction, strict || ||	TRUE	MedicineITLab	4	69537475	0.0024	1.897e-17	318953	ukb-bub35-ALP	ALP || id:ukb-bub35-ALP	TRUE	reported	MedicineITLab	2	TRUE			0.000222055	318953	1.57647e-05	369139	TRUE	6.12392e-06	0.000203636	64.9631	106.704	70.8403
rs10075805	G	A	G	A	-0.0294	0.0118209	0.274969	0.322954	FALSE	FALSE	FALSE	finngen_R10_I9_MI_STRICT	5	31021251	0.0109751	369139	0.28145	Myocardial infarction, strict || id:finngen_R10_I9_MI_STRICT	Myocardial infarction, strict	Myocardial infarction, strict || ||	TRUE	MedicineITLab	5	31021358	0.0027	1.933e-28	318818	ukb-bub35-ALT	ALT || id:ukb-bub35-ALT	TRUE	reported	MedicineITLab	2	TRUE			0.000371762	318818	3.14264e-06	369139	TRUE	4.40444e-13	0.000344639	109.914	106.704	118.568
rs10103996	T	C	T	C	0.0208	0.0196067	0.198775	0.225247	FALSE	FALSE	FALSE	finngen_R10_I9_MI_STRICT	8	54509864	0.0122412	369139	0.109222	Myocardial infarction, strict || id:finngen_R10_I9_MI_STRICT	Myocardial infarction, strict	Myocardial infarction, strict || ||	TRUE	MedicineITLab	8	55422424	0.003	2.577e-12	318818	ukb-bub35-ALT	ALT || id:ukb-bub35-ALT	TRUE	reported	MedicineITLab	2	TRUE			0.000150757	318818	6.94977e-06	369139	TRUE	6.65624e-05	0.000137808	43.9413	106.704	48.0711
rs10184004	T	C	T	C	-0.0254	-0.00649017	0.407936	0.359785	FALSE	FALSE	FALSE	finngen_R10_I9_MI_STRICT	2	164651879	0.0106669	369139	0.542896	Myocardial infarction, strict || id:finngen_R10_I9_MI_STRICT	Myocardial infarction, strict	Myocardial infarction, strict || ||	TRUE	MedicineITLab	2	165508389	0.0024	1.135e-25	318818	ukb-bub35-ALT	ALT || id:ukb-bub35-ALT	TRUE	reported	MedicineITLab	2	TRUE			0.000351198	318818	1.00288e-06	369139	TRUE	2.17215e-13	0.000311644	99.3879	106.704	112.007
rs10264306	G	A	G	A	0.0217	0.00804643	0.218332	0.203422	FALSE	FALSE	FALSE	finngen_R10_I9_MI_STRICT	7	28199847	0.012682	369139	0.525769	Myocardial infarction, strict || id:finngen_R10_I9_MI_STRICT	Myocardial infarction, strict	Myocardial infarction, strict || ||	TRUE	MedicineITLab	7	28239466	0.003	1.837e-13	318818	ukb-bub35-ALT	ALT || id:ukb-bub35-ALT	TRUE	reported	MedicineITLab	2	TRUE			0.000164084	318818	1.09054e-06	369139	TRUE	1.13635e-06	0.000160727	51.2506	106.704	52.3211
rs10420309	G	A	G	A	-0.0142	-0.0125289	0.435121	0.420973	FALSE	FALSE	FALSE	finngen_R10_I9_MI_STRICT	19	45646924	0.0103427	369139	0.22575	Myocardial infarction, strict || id:finngen_R10_I9_MI_STRICT	Myocardial infarction, strict	Myocardial infarction, strict || ||	TRUE	MedicineITLab	19	46150182	0.0024	3.546e-09	318818	ukb-bub35-ALT	ALT || id:ukb-bub35-ALT	TRUE	reported	MedicineITLab	2	TRUE			0.000109791	318818	3.97529e-06	369139	TRUE	0.000449301	9.91225e-05	31.605	106.704	35.0069
rs1046271	C	A	C	A	-0.0161	-0.00391067	0.453177	0.573812	FALSE	FALSE	FALSE	finngen_R10_I9_MI_STRICT	19	3750624	0.0103452	369139	0.705416	Myocardial infarction, strict || id:finngen_R10_I9_MI_STRICT	Myocardial infarction, strict	Myocardial infarction, strict || ||	TRUE	MedicineITLab	19	3750622	0.0024	1.286e-11	318818	ukb-bub35-ALT	ALT || id:ukb-bub35-ALT	TRUE	reported	MedicineITLab	2	TRUE			0.000141133	318818	3.87112e-07	369139	TRUE	3.21676e-06	0.000128468	40.9631	106.704	45.0017
rs1059395	G	T	G	T	0.0272	0.00811402	0.180021	0.123946	FALSE	FALSE	FALSE	finngen_R10_I9_MI_STRICT	15	40038317	0.0155927	369139	0.602804	Myocardial infarction, strict || id:finngen_R10_I9_MI_STRICT	Myocardial infarction, strict	Myocardial infarction, strict || ||	TRUE	MedicineITLab	15	40330518	0.0031	1.219e-18	318818	ukb-bub35-ALT	ALT || id:ukb-bub35-ALT	TRUE	reported	MedicineITLab	2	TRUE			0.000241418	318818	7.3357e-07	369139	TRUE	1.25791e-09	0.000218421	69.6512	106.704	76.9865
rs1077834	C	T	C	T	-0.0212	0.0231954	0.227394	0.256499	FALSE	FALSE	FALSE	finngen_R10_I9_MI_STRICT	15	58431280	0.0117285	369139	0.0479634	Myocardial infarction, strict || id:finngen_R10_I9_MI_STRICT	Myocardial infarction, strict	Myocardial infarction, strict || ||	TRUE	MedicineITLab	15	58723479	0.0029	1.317e-13	318818	ukb-bub35-ALT	ALT || id:ukb-bub35-ALT	TRUE	reported	MedicineITLab	2	TRUE			0.000167596	318818	1.05956e-05	369139	TRUE	6.11231e-05	0.000157921	50.3556	106.704	53.4411
rs10789195	C	A	C	A	-0.0226	-0.0146385	0.186744	0.669118	FALSE	FALSE	FALSE	finngen_R10_I9_MI_STRICT	1	65700471	0.0108828	369139	0.178593	Myocardial infarction, strict || id:finngen_R10_I9_MI_STRICT	Myocardial infarction, strict	Myocardial infarction, strict || ||	TRUE	MedicineITLab	1	66166154	0.0031	1.742e-13	318818	ukb-bub35-ALT	ALT || id:ukb-bub35-ALT	TRUE	reported	MedicineITLab	2	TRUE			0.000166679	318818	4.90142e-06	369139	TRUE	9.67087e-06	0.000155139	49.4684	106.704	53.1488
rs10833712	G	T	G	T	0.018	0.00414779	0.434203	0.577979	FALSE	FALSE	FALSE	finngen_R10_I9_MI_STRICT	11	22179461	0.0103571	369139	0.688805	Myocardial infarction, strict || id:finngen_R10_I9_MI_STRICT	Myocardial infarction, strict	Myocardial infarction, strict || ||	TRUE	MedicineITLab	11	22201007	0.0024	9.997e-14	318818	ukb-bub35-ALT	ALT || id:ukb-bub35-ALT	TRUE	reported	MedicineITLab	2	TRUE			0.000176403	318818	4.3448e-07	369139	TRUE	1.77922e-07	0.000159195	50.7619	106.704	56.25
rs10841520	T	C	T	C	-0.0208	-0.00625854	0.197716	0.246642	FALSE	FALSE	FALSE	finngen_R10_I9_MI_STRICT	12	20433461	0.0119602	369139	0.600778	Myocardial infarction, strict || id:finngen_R10_I9_MI_STRICT	Myocardial infarction, strict	Myocardial infarction, strict || ||	TRUE	MedicineITLab	12	20586395	0.003	5.815e-12	318818	ukb-bub35-ALT	ALT || id:ukb-bub35-ALT	TRUE	reported	MedicineITLab	2	TRUE			0.000150757	318818	7.41791e-07	369139	TRUE	2.33094e-06	0.000137255	43.7649	106.704	48.0711
rs10889130	A	T	A	T	-0.0141	-0.0405023	0.348326	0.293322	FALSE	TRUE	FALSE	finngen_R10_I9_MI_STRICT	1	59148708	0.0113135	369139	0.000343598	Myocardial infarction, strict || id:finngen_R10_I9_MI_STRICT	Myocardial infarction, strict	Myocardial infarction, strict || ||	TRUE	MedicineITLab	1	59614380	0.0025	2.415e-08	318818	ukb-bub35-ALT	ALT || id:ukb-bub35-ALT	TRUE	reported	MedicineITLab	2	TRUE			9.97642e-05	318818	3.47186e-05	369139	TRUE	0.0902259	9.02578e-05	28.7782	106.704	31.8096
rs10922478	G	A	G	A	0.0167	-0.00836185	0.428528	0.670572	FALSE	FALSE	FALSE	finngen_R10_I9_MI_STRICT	1	88678370	0.0108578	369139	0.441228	Myocardial infarction, strict || id:finngen_R10_I9_MI_STRICT	Myocardial infarction, strict	Myocardial infarction, strict || ||	TRUE	MedicineITLab	1	89144053	0.0024	3.476e-12	318818	ukb-bub35-ALT	ALT || id:ukb-bub35-ALT	TRUE	reported	MedicineITLab	2	TRUE			0.000151846	318818	1.60669e-06	369139	TRUE	4.81577e-06	0.000136596	43.5549	106.704	48.4184
rs10971930	C	T	C	T	0.0219	-0.0183046	0.129876	0.131696	FALSE	FALSE	FALSE	finngen_R10_I9_MI_STRICT	9	34116085	0.0150725	369139	0.224582	Myocardial infarction, strict || id:finngen_R10_I9_MI_STRICT	Myocardial infarction, strict	Myocardial infarction, strict || ||	TRUE	MedicineITLab	9	34116083	0.0036	8.832e-10	318818	ukb-bub35-ALT	ALT || id:ukb-bub35-ALT	TRUE	reported	MedicineITLab	2	TRUE			0.000116063	318818	3.9954e-06	369139	TRUE	0.000284206	0.0001084	34.5633	106.704	37.0069
rs11070220	T	C	T	C	0.0234	0.00307239	0.133144	0.105964	FALSE	FALSE	FALSE	finngen_R10_I9_MI_STRICT	15	39583182	0.0165716	369139	0.852914	Myocardial infarction, strict || id:finngen_R10_I9_MI_STRICT	Myocardial infarction, strict	Myocardial infarction, strict || ||	TRUE	MedicineITLab	15	39875383	0.0035	3.939e-11	318818	ukb-bub35-ALT	ALT || id:ukb-bub35-ALT	TRUE	reported	MedicineITLab	2	TRUE			0.000140183	318818	9.31185e-08	369139	TRUE	1.83288e-06	0.000126395	40.3019	106.704	44.6988
rs11124740	G	C	G	C	-0.0177	-0.00142691	0.186938	0.169501	FALSE	TRUE	FALSE	finngen_R10_I9_MI_STRICT	2	40391804	0.0136844	369139	0.916953	Myocardial infarction, strict || id:finngen_R10_I9_MI_STRICT	Myocardial infarction, strict	Myocardial infarction, strict || ||	TRUE	MedicineITLab	2	40618944	0.0031	9.922e-09	318818	ukb-bub35-ALT	ALT || id:ukb-bub35-ALT	TRUE	reported	MedicineITLab	2	TRUE			0.000102244	318818	2.94547e-08	369139	TRUE	3.93365e-05	9.52353e-05	30.3654	106.704	32.6004
rs114115302	G	A	G	A	-0.0692	0.0472884	0.0115769	0.017605	FALSE	FALSE	FALSE	finngen_R10_I9_MI_STRICT	3	172777824	0.0390421	369139	0.225813	Myocardial infarction, strict || id:finngen_R10_I9_MI_STRICT	Myocardial infarction, strict	Myocardial infarction, strict || ||	TRUE	MedicineITLab	3	172495614	0.0118	4.34e-09	318818	ukb-bub35-ALT	ALT || id:ukb-bub35-ALT	TRUE	reported	MedicineITLab	2	TRUE			0.00010786	318818	3.97424e-06	369139	TRUE	0.000518288	0.000109592	34.9434	106.704	34.3913
rs114165349	C	G	C	G	0.0941	0.0634027	0.0222082	0.0373069	FALSE	TRUE	FALSE	finngen_R10_I9_MI_STRICT	1	26695422	0.0273242	369139	0.0203203	Myocardial infarction, strict || id:finngen_R10_I9_MI_STRICT	Myocardial infarction, strict	Myocardial infarction, strict || ||	TRUE	MedicineITLab	1	27021913	0.008	8.405e-32	318818	ukb-bub35-ALT	ALT || id:ukb-bub35-ALT	TRUE	reported	MedicineITLab	2	TRUE			0.000433781	318818	1.45857e-05	369139	TRUE	1.97947e-12	0.000384564	122.652	106.704	138.356
rs1154988	A	T	A	T	0.0328	-0.0523986	0.228543	0.148854	FALSE	TRUE	FALSE	finngen_R10_I9_MI_STRICT	3	136206349	0.0145196	369139	0.000307581	Myocardial infarction, strict || id:finngen_R10_I9_MI_STRICT	Myocardial infarction, strict	Myocardial infarction, strict || ||	TRUE	MedicineITLab	3	135925191	0.0028	3.631e-31	318818	ukb-bub35-ALT	ALT || id:ukb-bub35-ALT	TRUE	reported	MedicineITLab	2	TRUE			0.000430234	318818	3.52799e-05	369139	TRUE	9.15315e-10	0.000379365	120.994	106.704	137.224
rs11621792	T	C	T	C	0.0176	0.00162474	0.442404	0.367829	FALSE	FALSE	FALSE	finngen_R10_I9_MI_STRICT	14	24402720	0.0105932	369139	0.878102	Myocardial infarction, strict || id:finngen_R10_I9_MI_STRICT	Myocardial infarction, strict	Myocardial infarction, strict || ||	TRUE	MedicineITLab	14	24871926	0.0024	2.8e-13	318818	ukb-bub35-ALT	ALT || id:ukb-bub35-ALT	TRUE	reported	MedicineITLab	2	TRUE			0.000168651	318818	6.37273e-08	369139	TRUE	1.38535e-07	0.000152825	48.7305	106.704	53.7778
rs11657440	C	T	C	T	0.0257	0.023394	0.411666	0.431602	FALSE	FALSE	FALSE	finngen_R10_I9_MI_STRICT	17	81513660	0.0103393	369139	0.0236592	Myocardial infarction, strict || id:finngen_R10_I9_MI_STRICT	Myocardial infarction, strict	Myocardial infarction, strict || ||	TRUE	MedicineITLab	17	79480686	0.0024	2.31e-26	318818	ukb-bub35-ALT	ALT || id:ukb-bub35-ALT	TRUE	reported	MedicineITLab	2	TRUE			0.00035954	318818	1.38686e-05	369139	TRUE	2.91552e-10	0.000319938	102.034	106.704	114.668
rs11688682	C	G	C	G	-0.0154	-0.0014818	0.265209	0.250293	FALSE	TRUE	FALSE	finngen_R10_I9_MI_STRICT	2	120590036	0.0118838	369139	0.900769	Myocardial infarction, strict || id:finngen_R10_I9_MI_STRICT	Myocardial infarction, strict	Myocardial infarction, strict || ||	TRUE	MedicineITLab	2	121347612	0.0028	3.917e-08	318818	ukb-bub35-ALT	ALT || id:ukb-bub35-ALT	TRUE	reported	MedicineITLab	2	TRUE			9.48733e-05	318818	4.21193e-08	369139	TRUE	8.01806e-05	9.24322e-05	29.4716	106.704	30.25
rs117230571	G	A	G	A	-0.0266	0.0134852	0.0763525	0.035126	FALSE	FALSE	FALSE	finngen_R10_I9_MI_STRICT	13	41114931	0.0280343	369139	0.630498	Myocardial infarction, strict || id:finngen_R10_I9_MI_STRICT	Myocardial infarction, strict	Myocardial infarction, strict || ||	TRUE	MedicineITLab	13	41689067	0.0045	4.216e-09	318818	ukb-bub35-ALT	ALT || id:ukb-bub35-ALT	TRUE	reported	MedicineITLab	2	TRUE			0.000109585	318818	6.26827e-07	369139	TRUE	6.27001e-05	9.97982e-05	31.8204	106.704	34.9412
rs117643180	A	C	A	C	0.0698	-0.0572132	0.0247739	0.0235145	FALSE	FALSE	FALSE	finngen_R10_I9_MI_STRICT	17	7282460	0.0339756	369139	0.0921913	Myocardial infarction, strict || id:finngen_R10_I9_MI_STRICT	Myocardial infarction, strict	Myocardial infarction, strict || ||	TRUE	MedicineITLab	17	7185779	0.0076	4.484e-20	318818	ukb-bub35-ALT	ALT || id:ukb-bub35-ALT	TRUE	reported	MedicineITLab	2	TRUE			0.000264502	318818	7.68188e-06	369139	TRUE	2.39306e-08	0.000235418	75.0728	106.704	84.3497
rs11770163	C	G	C	G	0.0177	0.0129825	0.331327	0.356905	FALSE	TRUE	FALSE	finngen_R10_I9_MI_STRICT	7	116777794	0.010677	369139	0.224012	Myocardial infarction, strict || id:finngen_R10_I9_MI_STRICT	Myocardial infarction, strict	Myocardial infarction, strict || ||	TRUE	MedicineITLab	7	116417848	0.0025	2.783e-12	318818	ukb-bub35-ALT	ALT || id:ukb-bub35-ALT	TRUE	reported	MedicineITLab	2	TRUE			0.000157202	318818	4.00524e-06	369139	TRUE	1.31084e-05	0.000138818	44.2637	106.704	50.1264
rs11870057	A	G	A	G	-0.0149	-0.0237615	0.437521	0.495805	FALSE	FALSE	FALSE	finngen_R10_I9_MI_STRICT	17	47511337	0.0102221	369139	0.0200983	Myocardial infarction, strict || id:finngen_R10_I9_MI_STRICT	Myocardial infarction, strict	Myocardial infarction, strict || ||	TRUE	MedicineITLab	17	45588703	0.0024	4.86e-10	318818	ukb-bub35-ALT	ALT || id:ukb-bub35-ALT	TRUE	reported	MedicineITLab	2	TRUE			0.000120881	318818	1.46377e-05	369139	TRUE	0.00302532	0.000109272	34.8414	106.704	38.5434
rs11875971	C	A	C	A	-0.0161	-0.0179026	0.2441	0.355449	FALSE	FALSE	FALSE	finngen_R10_I9_MI_STRICT	18	63200343	0.0107227	369139	0.0949992	Myocardial infarction, strict || id:finngen_R10_I9_MI_STRICT	Myocardial infarction, strict	Myocardial infarction, strict || ||	TRUE	MedicineITLab	18	60867576	0.0028	7.592e-09	318818	ukb-bub35-ALT	ALT || id:ukb-bub35-ALT	TRUE	reported	MedicineITLab	2	TRUE			0.000103693	318818	7.5515e-06	369139	TRUE	0.00210306	9.56564e-05	30.4997	106.704	33.0625
rs11909745	G	A	G	A	0.0292	0.0087887	0.114154	0.85691	FALSE	FALSE	FALSE	finngen_R10_I9_MI_STRICT	21	29238300	0.0146344	369139	0.548138	Myocardial infarction, strict || id:finngen_R10_I9_MI_STRICT	Myocardial infarction, strict	Myocardial infarction, strict || ||	TRUE	MedicineITLab	21	30610621	0.0038	1.243e-14	318818	ukb-bub35-ALT	ALT || id:ukb-bub35-ALT	TRUE	reported	MedicineITLab	2	TRUE			0.000185173	318818	9.77038e-07	369139	TRUE	1.79152e-07	0.000172443	54.987	106.704	59.0471
rs11947558	T	C	T	C	-0.0166	-0.00384221	0.256828	0.192977	FALSE	FALSE	FALSE	finngen_R10_I9_MI_STRICT	4	99576421	0.0129144	369139	0.766074	Myocardial infarction, strict || id:finngen_R10_I9_MI_STRICT	Myocardial infarction, strict	Myocardial infarction, strict || ||	TRUE	MedicineITLab	4	100497578	0.0027	1.158e-09	318818	ukb-bub35-ALT	ALT || id:ukb-bub35-ALT	TRUE	reported	MedicineITLab	2	TRUE			0.000118549	318818	2.39787e-07	369139	TRUE	1.7006e-05	0.000105191	33.54	106.704	37.7997
rs12334481	G	T	G	T	0.0303	-0.000619602	0.0803751	0.0368739	FALSE	FALSE	FALSE	finngen_R10_I9_MI_STRICT	8	71514886	0.0269489	369139	0.981657	Myocardial infarction, strict || id:finngen_R10_I9_MI_STRICT	Myocardial infarction, strict	Myocardial infarction, strict || ||	TRUE	MedicineITLab	8	72427121	0.0044	4.105e-12	318818	ukb-bub35-ALT	ALT || id:ukb-bub35-ALT	TRUE	reported	MedicineITLab	2	TRUE			0.000148722	318818	1.43204e-09	369139	TRUE	4.94187e-07	0.000135721	43.2759	106.704	47.422
rs12414593	G	A	G	A	-0.0209	-0.00906079	0.182293	0.163858	FALSE	FALSE	FALSE	finngen_R10_I9_MI_STRICT	10	112283004	0.0138197	369139	0.512054	Myocardial infarction, strict || id:finngen_R10_I9_MI_STRICT	Myocardial infarction, strict	Myocardial infarction, strict || ||	TRUE	MedicineITLab	10	114042762	0.0031	1.313e-11	318818	ukb-bub35-ALT	ALT || id:ukb-bub35-ALT	TRUE	reported	MedicineITLab	2	TRUE			0.00014255	318818	1.16452e-06	369139	TRUE	7.0528e-06	0.000130224	41.5228	106.704	45.4537
rs12450826	T	A	T	A	-0.0148	-0.00790779	0.292779	0.316953	FALSE	TRUE	FALSE	finngen_R10_I9_MI_STRICT	17	28837440	0.0110185	369139	0.472954	Myocardial infarction, strict || id:finngen_R10_I9_MI_STRICT	Myocardial infarction, strict	Myocardial infarction, strict || ||	TRUE	MedicineITLab	17	27164458	0.0027	3.101e-08	318818	ukb-bub35-ALT	ALT || id:ukb-bub35-ALT	TRUE	reported	MedicineITLab	2	TRUE			9.42356e-05	318818	1.39533e-06	369139	TRUE	0.000420911	9.07086e-05	28.922	106.704	30.0466
rs12543799	A	C	A	C	-0.014	0.0072063	0.435796	0.661914	FALSE	FALSE	FALSE	finngen_R10_I9_MI_STRICT	8	115543133	0.0108877	369139	0.508049	Myocardial infarction, strict || id:finngen_R10_I9_MI_STRICT	Myocardial infarction, strict	Myocardial infarction, strict || ||	TRUE	MedicineITLab	8	116555360	0.0024	5.838e-09	318818	ukb-bub35-ALT	ALT || id:ukb-bub35-ALT	TRUE	reported	MedicineITLab	2	TRUE			0.00010672	318818	1.18676e-06	369139	TRUE	0.000132198	9.63841e-05	30.7318	106.704	34.0278
rs12829833	A	G	A	G	-0.0171	0.0196505	0.304495	0.254909	FALSE	FALSE	FALSE	finngen_R10_I9_MI_STRICT	12	50652441	0.0117145	369139	0.0934545	Myocardial infarction, strict || id:finngen_R10_I9_MI_STRICT	Myocardial infarction, strict	Myocardial infarction, strict || ||	TRUE	MedicineITLab	12	51046224	0.0026	3.542e-11	318818	ukb-bub35-ALT	ALT || id:ukb-bub35-ALT	TRUE	reported	MedicineITLab	2	TRUE			0.000135658	318818	7.6227e-06	369139	TRUE	0.000237267	0.000123852	39.4909	106.704	43.2559
rs12894822	A	G	A	G	0.0173	0.0437714	0.260072	0.262159	FALSE	FALSE	FALSE	finngen_R10_I9_MI_STRICT	14	69065674	0.0115527	369139	0.000151353	Myocardial infarction, strict || id:finngen_R10_I9_MI_STRICT	Myocardial infarction, strict	Myocardial infarction, strict || ||	TRUE	MedicineITLab	14	69532391	0.0027	2.173e-10	318818	ukb-bub35-ALT	ALT || id:ukb-bub35-ALT	TRUE	reported	MedicineITLab	2	TRUE			0.000128756	318818	3.88874e-05	369139	TRUE	0.0345035	0.000115187	36.7278	106.704	41.0549
rs13004870	A	G	A	G	-0.015	-0.00821144	0.448944	0.466388	FALSE	FALSE	FALSE	finngen_R10_I9_MI_STRICT	2	201290959	0.0102449	369139	0.422834	Myocardial infarction, strict || id:finngen_R10_I9_MI_STRICT	Myocardial infarction, strict	Myocardial infarction, strict || ||	TRUE	MedicineITLab	2	202155682	0.0024	3.823e-10	318818	ukb-bub35-ALT	ALT || id:ukb-bub35-ALT	TRUE	reported	MedicineITLab	2	TRUE			0.000122509	318818	1.74034e-06	369139	TRUE	5.51955e-05	0.000111327	35.4968	106.704	39.0625
rs13011246	G	A	G	A	-0.0326	-0.0269815	0.0893267	0.11239	FALSE	FALSE	FALSE	finngen_R10_I9_MI_STRICT	2	113905371	0.0161614	369139	0.0950167	Myocardial infarction, strict || id:finngen_R10_I9_MI_STRICT	Myocardial infarction, strict	Myocardial infarction, strict || ||	TRUE	MedicineITLab	2	114662948	0.0042	5.08e-15	318818	ukb-bub35-ALT	ALT || id:ukb-bub35-ALT	TRUE	reported	MedicineITLab	2	TRUE			0.000188936	318818	7.55063e-06	369139	TRUE	5.39071e-06	0.000172906	55.1346	106.704	60.2472
rs13050325	G	A	G	A	0.0158	0.0218992	0.247788	0.271674	FALSE	FALSE	FALSE	finngen_R10_I9_MI_STRICT	21	14971491	0.0115114	369139	0.0571202	Myocardial infarction, strict || id:finngen_R10_I9_MI_STRICT	Myocardial infarction, strict	Myocardial infarction, strict || ||	TRUE	MedicineITLab	21	16343812	0.0028	1.087e-08	318818	ukb-bub35-ALT	ALT || id:ukb-bub35-ALT	TRUE	reported	MedicineITLab	2	TRUE			9.98653e-05	318818	9.80411e-06	369139	TRUE	0.00453511	9.30604e-05	29.6719	106.704	31.8418
rs13234407	A	G	A	G	-0.0141	-0.036173	0.484287	0.463027	FALSE	FALSE	FALSE	finngen_R10_I9_MI_STRICT	7	130753455	0.0102582	369139	0.000421502	Myocardial infarction, strict || id:finngen_R10_I9_MI_STRICT	Myocardial infarction, strict	Myocardial infarction, strict || ||	TRUE	MedicineITLab	7	130438214	0.0024	3.416e-09	318818	ukb-bub35-ALT	ALT || id:ukb-bub35-ALT	TRUE	reported	MedicineITLab	2	TRUE			0.00010825	318818	3.36841e-05	369139	TRUE	0.0570504	9.93068e-05	31.6638	106.704	34.5156
rs132631	C	A	C	A	0.0443	-0.00709465	0.161892	0.874836	FALSE	FALSE	FALSE	finngen_R10_I9_MI_STRICT	22	36146146	0.015417	369139	0.645384	Myocardial infarction, strict || id:finngen_R10_I9_MI_STRICT	Myocardial infarction, strict	Myocardial infarction, strict || ||	TRUE	MedicineITLab	22	36542194	0.0032	2.764e-43	318818	ukb-bub35-ALT	ALT || id:ukb-bub35-ALT	TRUE	reported	MedicineITLab	2	TRUE			0.000600767	318818	5.73686e-07	369139	TRUE	8.6659e-23	0.000532553	169.877	106.704	191.649
rs13275089	C	T	C	T	-0.0197	0.0307511	0.371163	0.312875	FALSE	FALSE	FALSE	finngen_R10_I9_MI_STRICT	8	102650624	0.0109885	369139	0.00513429	Myocardial infarction, strict || id:finngen_R10_I9_MI_STRICT	Myocardial infarction, strict	Myocardial infarction, strict || ||	TRUE	MedicineITLab	8	103662852	0.0025	1.462e-15	318818	ukb-bub35-ALT	ALT || id:ukb-bub35-ALT	TRUE	reported	MedicineITLab	2	TRUE			0.000194728	318818	2.12152e-05	369139	TRUE	0.000110216	0.000181161	57.7676	106.704	62.0944
rs1365298	A	G	A	G	0.0191	-0.00261339	0.19474	0.18051	FALSE	FALSE	FALSE	finngen_R10_I9_MI_STRICT	1	93392732	0.0133049	369139	0.844279	Myocardial infarction, strict || id:finngen_R10_I9_MI_STRICT	Myocardial infarction, strict	Myocardial infarction, strict || ||	TRUE	MedicineITLab	1	93858289	0.003	3.25e-10	318818	ukb-bub35-ALT	ALT || id:ukb-bub35-ALT	TRUE	reported	MedicineITLab	2	TRUE			0.000127124	318818	1.0452e-07	369139	TRUE	5.90299e-06	0.000114416	36.4819	106.704	40.5344
rs1408579	T	C	T	C	-0.0652	-0.0136136	0.478389	0.387896	FALSE	FALSE	FALSE	finngen_R10_I9_MI_STRICT	10	100152437	0.0104965	369139	0.19464	Myocardial infarction, strict || id:finngen_R10_I9_MI_STRICT	Myocardial infarction, strict	Myocardial infarction, strict || ||	TRUE	MedicineITLab	10	101912194	0.0024	2.24e-162	318818	ukb-bub35-ALT	ALT || id:ukb-bub35-ALT	TRUE	reported	MedicineITLab	2	TRUE			0.00230956	318818	4.55688e-06	369139	TRUE	1.42897e-80	0.00212155	677.822	106.704	738.028
rs141117801	T	C	T	C	-0.0374	0.0115598	0.102898	0.0795215	FALSE	FALSE	FALSE	finngen_R10_I9_MI_STRICT	15	89798751	0.0190642	369139	0.544273	Myocardial infarction, strict || id:finngen_R10_I9_MI_STRICT	Myocardial infarction, strict	Myocardial infarction, strict || ||	TRUE	MedicineITLab	15	90341982	0.004	5.172e-21	318818	ukb-bub35-ALT	ALT || id:ukb-bub35-ALT	TRUE	reported	MedicineITLab	2	TRUE			0.000274135	318818	9.96037e-07	369139	TRUE	1.22763e-10	0.000258239	82.352	106.704	87.4225
rs1412957	G	A	G	A	0.0145	0.00850076	0.432786	0.459502	FALSE	FALSE	FALSE	finngen_R10_I9_MI_STRICT	20	46928426	0.0102587	369139	0.407308	Myocardial infarction, strict || id:finngen_R10_I9_MI_STRICT	Myocardial infarction, strict	Myocardial infarction, strict || ||	TRUE	MedicineITLab	20	45557065	0.0025	3.626e-09	318818	ukb-bub35-ALT	ALT || id:ukb-bub35-ALT	TRUE	reported	MedicineITLab	2	TRUE			0.000105504	318818	1.86013e-06	369139	TRUE	0.000229254	0.000103225	32.9133	106.704	33.64
rs141599192	T	C	T	C	0.0325	0.0427112	0.0549307	0.0265832	FALSE	FALSE	FALSE	finngen_R10_I9_MI_STRICT	11	47701858	0.0319643	369139	0.181478	Myocardial infarction, strict || id:finngen_R10_I9_MI_STRICT	Myocardial infarction, strict	Myocardial infarction, strict || ||	TRUE	MedicineITLab	11	47723410	0.0052	4.206e-10	318818	ukb-bub35-ALT	ALT || id:ukb-bub35-ALT	TRUE	reported	MedicineITLab	2	TRUE			0.000122509	318818	4.83686e-06	369139	TRUE	0.000244013	0.000109667	34.9674	106.704	39.0625
rs142451335	T	C	T	C	0.0358	0.0582107	0.0718289	0.0416112	FALSE	FALSE	FALSE	finngen_R10_I9_MI_STRICT	1	2244114	0.0257942	369139	0.0240248	Myocardial infarction, strict || id:finngen_R10_I9_MI_STRICT	Myocardial infarction, strict	Myocardial infarction, strict || ||	TRUE	MedicineITLab	1	2175553	0.0046	6.502e-15	318818	ukb-bub35-ALT	ALT || id:ukb-bub35-ALT	TRUE	reported	MedicineITLab	2	TRUE			0.000189945	318818	1.37965e-05	369139	TRUE	3.12196e-05	0.000170893	54.4926	106.704	60.569
rs1461729	G	A	G	A	-0.0469	0.0137061	0.101742	0.843884	FALSE	FALSE	FALSE	finngen_R10_I9_MI_STRICT	8	9329732	0.0140641	369139	0.329784	Myocardial infarction, strict || id:finngen_R10_I9_MI_STRICT	Myocardial infarction, strict	Myocardial infarction, strict || ||	TRUE	MedicineITLab	8	9187242	0.0039	8.113e-33	318818	ukb-bub35-ALT	ALT || id:ukb-bub35-ALT	TRUE	reported	MedicineITLab	2	TRUE			0.000453398	318818	2.57285e-06	369139	TRUE	3.7986e-16	0.000402047	128.231	106.704	144.616
rs149638015	A	G	A	G	0.0756	-0.0300905	0.0125129	0.0106063	FALSE	FALSE	FALSE	finngen_R10_I9_MI_STRICT	8	144675806	0.049207	369139	0.540863	Myocardial infarction, strict || id:finngen_R10_I9_MI_STRICT	Myocardial infarction, strict	Myocardial infarction, strict || ||	TRUE	MedicineITLab	8	145901191	0.0107	1.274e-12	318818	ukb-bub35-ALT	ALT || id:ukb-bub35-ALT	TRUE	reported	MedicineITLab	2	TRUE			0.000156555	318818	1.01302e-06	369139	TRUE	1.94485e-06	0.000141242	45.0365	106.704	49.9202
rs1545223	G	A	G	A	-0.0182	-0.012073	0.30425	0.477914	FALSE	FALSE	FALSE	finngen_R10_I9_MI_STRICT	2	88123991	0.0102471	369139	0.238725	Myocardial infarction, strict || id:finngen_R10_I9_MI_STRICT	Myocardial infarction, strict	Myocardial infarction, strict || ||	TRUE	MedicineITLab	2	88423510	0.0026	1.803e-12	318818	ukb-bub35-ALT	ALT || id:ukb-bub35-ALT	TRUE	reported	MedicineITLab	2	TRUE			0.00015367	318818	3.76044e-06	369139	TRUE	1.52265e-05	0.000140235	44.7154	106.704	49
rs1658973	T	A	T	A	-0.0189	0.00594462	0.141813	0.158422	FALSE	TRUE	FALSE	finngen_R10_I9_MI_STRICT	9	6665097	0.0140172	369139	0.671497	Myocardial infarction, strict || id:finngen_R10_I9_MI_STRICT	Myocardial infarction, strict	Myocardial infarction, strict || ||	TRUE	MedicineITLab	9	6665097	0.0034	2.888e-08	318818	ukb-bub35-ALT	ALT || id:ukb-bub35-ALT	TRUE	reported	MedicineITLab	2	TRUE			9.69133e-05	318818	4.87234e-07	369139	TRUE	0.000154871	8.69464e-05	27.7223	106.704	30.9005
rs1694363	G	T	G	T	-0.0203	0.0266516	0.379368	0.423332	FALSE	FALSE	FALSE	finngen_R10_I9_MI_STRICT	1	150396201	0.0103885	369139	0.0103027	Myocardial infarction, strict || id:finngen_R10_I9_MI_STRICT	Myocardial infarction, strict	Myocardial infarction, strict || ||	TRUE	MedicineITLab	1	150368677	0.0025	3.926e-16	318818	ukb-bub35-ALT	ALT || id:ukb-bub35-ALT	TRUE	reported	MedicineITLab	2	TRUE			0.000206767	318818	1.78298e-05	369139	TRUE	2.65367e-05	0.000194051	61.8787	106.704	65.9344
rs17054428	G	A	G	A	-0.0398	-0.00899476	0.0573423	0.131332	FALSE	FALSE	FALSE	finngen_R10_I9_MI_STRICT	5	157291772	0.0152034	369139	0.5541	Myocardial infarction, strict || id:finngen_R10_I9_MI_STRICT	Myocardial infarction, strict	Myocardial infarction, strict || ||	TRUE	MedicineITLab	5	156718781	0.0052	1.102e-14	318818	ukb-bub35-ALT	ALT || id:ukb-bub35-ALT	TRUE	reported	MedicineITLab	2	TRUE			0.000183713	318818	9.48221e-07	369139	TRUE	1.95468e-07	0.000171248	54.6059	106.704	58.5814
rs1712355	G	T	G	T	-0.0173	-0.019735	0.481469	0.416886	FALSE	FALSE	FALSE	finngen_R10_I9_MI_STRICT	14	34878306	0.0103949	369139	0.0576262	Myocardial infarction, strict || id:finngen_R10_I9_MI_STRICT	Myocardial infarction, strict	Myocardial infarction, strict || ||	TRUE	MedicineITLab	14	35347512	0.0024	3.322e-13	318818	ukb-bub35-ALT	ALT || id:ukb-bub35-ALT	TRUE	reported	MedicineITLab	2	TRUE			0.000162952	318818	9.76432e-06	369139	TRUE	6.67428e-05	0.000149439	47.6508	106.704	51.9601
rs17138476	T	C	T	C	-0.0253	0.00999176	0.163065	0.212817	FALSE	FALSE	FALSE	finngen_R10_I9_MI_STRICT	17	37715597	0.0125573	369139	0.426211	Myocardial infarction, strict || id:finngen_R10_I9_MI_STRICT	Myocardial infarction, strict	Myocardial infarction, strict || ||	TRUE	MedicineITLab	17	36075605	0.0033	7.665e-15	318818	ukb-bub35-ALT	ALT || id:ukb-bub35-ALT	TRUE	reported	MedicineITLab	2	TRUE			0.000184329	318818	1.71515e-06	369139	TRUE	3.89398e-07	0.000174712	55.7108	106.704	58.7778
rs17145892	T	A	T	A	-0.0227	-0.00266884	0.17885	0.147293	FALSE	TRUE	FALSE	finngen_R10_I9_MI_STRICT	11	62432797	0.0144174	369139	0.853141	Myocardial infarction, strict || id:finngen_R10_I9_MI_STRICT	Myocardial infarction, strict	Myocardial infarction, strict || ||	TRUE	MedicineITLab	11	62200269	0.0031	3.509e-13	318818	ukb-bub35-ALT	ALT || id:ukb-bub35-ALT	TRUE	reported	MedicineITLab	2	TRUE			0.000168157	318818	9.2829e-08	369139	TRUE	1.6259e-07	0.000151354	48.2613	106.704	53.6202
rs17305868	G	A	G	A	-0.0173	-0.0293362	0.491397	0.568044	FALSE	FALSE	FALSE	finngen_R10_I9_MI_STRICT	11	5680653	0.0103028	369139	0.00440758	Myocardial infarction, strict || id:finngen_R10_I9_MI_STRICT	Myocardial infarction, strict	Myocardial infarction, strict || ||	TRUE	MedicineITLab	11	5701883	0.0024	4.35e-13	318818	ukb-bub35-ALT	ALT || id:ukb-bub35-ALT	TRUE	reported	MedicineITLab	2	TRUE			0.000162952	318818	2.19634e-05	369139	TRUE	0.000832779	0.000149601	47.7022	106.704	51.9601
rs1778790	T	C	T	C	-0.0189	-0.0119702	0.44633	0.531614	FALSE	FALSE	FALSE	finngen_R10_I9_MI_STRICT	13	27863120	0.0102605	369139	0.243362	Myocardial infarction, strict || id:finngen_R10_I9_MI_STRICT	Myocardial infarction, strict	Myocardial infarction, strict || ||	TRUE	MedicineITLab	13	28437257	0.0024	4.065e-15	318818	ukb-bub35-ALT	ALT || id:ukb-bub35-ALT	TRUE	reported	MedicineITLab	2	TRUE			0.000194481	318818	3.68703e-06	369139	TRUE	6.55362e-07	0.000176547	56.296	106.704	62.0156
rs17826137	A	T	A	T	0.0232	0.00230673	0.25826	0.230107	FALSE	TRUE	FALSE	finngen_R10_I9_MI_STRICT	3	160320184	0.0122146	369139	0.85021	Myocardial infarction, strict || id:finngen_R10_I9_MI_STRICT	Myocardial infarction, strict	Myocardial infarction, strict || ||	TRUE	MedicineITLab	3	160037972	0.0027	9.065e-18	318818	ukb-bub35-ALT	ALT || id:ukb-bub35-ALT	TRUE	reported	MedicineITLab	2	TRUE			0.00023153	318818	9.66156e-08	369139	TRUE	7.03231e-10	0.000206212	65.7574	106.704	73.8326
rs1788781	A	C	A	C	-0.0141	0.00569566	0.496728	0.494769	FALSE	FALSE	FALSE	finngen_R10_I9_MI_STRICT	18	23585116	0.0102234	369139	0.577444	Myocardial infarction, strict || id:finngen_R10_I9_MI_STRICT	Myocardial infarction, strict	Myocardial infarction, strict || ||	TRUE	MedicineITLab	18	21165080	0.0024	3.624e-09	318818	ukb-bub35-ALT	ALT || id:ukb-bub35-ALT	TRUE	reported	MedicineITLab	2	TRUE			0.00010825	318818	8.40832e-07	369139	TRUE	8.70332e-05	9.94007e-05	31.6937	106.704	34.5156
rs1794898	A	G	A	G	-0.0202	0.00797339	0.160698	0.765235	FALSE	FALSE	FALSE	finngen_R10_I9_MI_STRICT	12	121102728	0.0120894	369139	0.509553	Myocardial infarction, strict || id:finngen_R10_I9_MI_STRICT	Myocardial infarction, strict	Myocardial infarction, strict || ||	TRUE	MedicineITLab	12	121540531	0.0033	7.086e-10	318818	ukb-bub35-ALT	ALT || id:ukb-bub35-ALT	TRUE	reported	MedicineITLab	2	TRUE			0.000117512	318818	1.17839e-06	369139	TRUE	5.4653e-05	0.000110068	35.0953	106.704	37.4692
rs1866437	C	T	C	T	0.026	0.0125706	0.339591	0.274767	FALSE	FALSE	FALSE	finngen_R10_I9_MI_STRICT	10	77767008	0.0114754	369139	0.273324	Myocardial infarction, strict || id:finngen_R10_I9_MI_STRICT	Myocardial infarction, strict	Myocardial infarction, strict || ||	TRUE	MedicineITLab	10	79526766	0.0025	1.737e-24	318818	ukb-bub35-ALT	ALT || id:ukb-bub35-ALT	TRUE	reported	MedicineITLab	2	TRUE			0.00033914	318818	3.25078e-06	369139	TRUE	6.33287e-12	0.000303212	96.698	106.704	108.16
rs1890426	C	T	C	T	0.0204	-0.00791101	0.403321	0.425591	FALSE	FALSE	FALSE	finngen_R10_I9_MI_STRICT	6	116016902	0.0103167	369139	0.44319	Myocardial infarction, strict || id:finngen_R10_I9_MI_STRICT	Myocardial infarction, strict	Myocardial infarction, strict || ||	TRUE	MedicineITLab	6	116338065	0.0024	4.835e-17	318818	ukb-bub35-ALT	ALT || id:ukb-bub35-ALT	TRUE	reported	MedicineITLab	2	TRUE			0.000226568	318818	1.59292e-06	369139	TRUE	1.16966e-08	0.0002003	63.8718	106.704	72.25
rs2127015	C	T	C	T	0.0215	0.00393214	0.499719	0.456336	FALSE	FALSE	FALSE	finngen_R10_I9_MI_STRICT	15	73692882	0.0102625	369139	0.701606	Myocardial infarction, strict || id:finngen_R10_I9_MI_STRICT	Myocardial infarction, strict	Myocardial infarction, strict || ||	TRUE	MedicineITLab	15	73985223	0.0024	1.931e-19	318818	ukb-bub35-ALT	ALT || id:ukb-bub35-ALT	TRUE	reported	MedicineITLab	2	TRUE			0.000251655	318818	3.97708e-07	369139	TRUE	2.95805e-10	0.000231125	73.7034	106.704	80.2517
rs217184	C	T	C	T	-0.0256	-0.0132073	0.190272	0.213657	FALSE	FALSE	FALSE	finngen_R10_I9_MI_STRICT	16	72072066	0.0125316	369139	0.291919	Myocardial infarction, strict || id:finngen_R10_I9_MI_STRICT	Myocardial infarction, strict	Myocardial infarction, strict || ||	TRUE	MedicineITLab	16	72105965	0.003	3.035e-17	318818	ukb-bub35-ALT	ALT || id:ukb-bub35-ALT	TRUE	reported	MedicineITLab	2	TRUE			0.000228348	318818	3.00903e-06	369139	TRUE	3.14696e-08	0.000201941	64.3949	106.704	72.8178
rs2241261	T	C	T	C	-0.0165	-0.00555005	0.483006	0.516808	FALSE	FALSE	FALSE	finngen_R10_I9_MI_STRICT	8	23019226	0.0102541	369139	0.588335	Myocardial infarction, strict || id:finngen_R10_I9_MI_STRICT	Myocardial infarction, strict	Myocardial infarction, strict || ||	TRUE	MedicineITLab	8	22876739	0.0024	6.881e-12	318818	ukb-bub35-ALT	ALT || id:ukb-bub35-ALT	TRUE	reported	MedicineITLab	2	TRUE			0.000148232	318818	7.93617e-07	369139	TRUE	3.04998e-06	0.000135968	43.3546	106.704	47.2656
rs2244453	T	C	T	C	-0.0163	-3.17683e-05	0.454742	0.547654	FALSE	FALSE	FALSE	finngen_R10_I9_MI_STRICT	16	58537281	0.0102929	369139	0.997537	Myocardial infarction, strict || id:finngen_R10_I9_MI_STRICT	Myocardial infarction, strict	Myocardial infarction, strict || ||	TRUE	MedicineITLab	16	58571185	0.0024	1.217e-11	318818	ukb-bub35-ALT	ALT || id:ukb-bub35-ALT	TRUE	reported	MedicineITLab	2	TRUE			0.00014466	318818	2.58062e-11	369139	TRUE	6.60114e-07	0.000131757	42.0116	106.704	46.1267
rs235314	T	C	T	C	-0.0174	0.00476359	0.470461	0.433446	FALSE	FALSE	FALSE	finngen_R10_I9_MI_STRICT	21	44851537	0.0103065	369139	0.643942	Myocardial infarction, strict || id:finngen_R10_I9_MI_STRICT	Myocardial infarction, strict	Myocardial infarction, strict || ||	TRUE	MedicineITLab	21	46271452	0.0024	2.507e-13	318818	ukb-bub35-ALT	ALT || id:ukb-bub35-ALT	TRUE	reported	MedicineITLab	2	TRUE			0.000164841	318818	5.78707e-07	369139	TRUE	5.85575e-07	0.000150852	48.1012	106.704	52.5625
rs2356864	A	G	A	G	0.0151	0.000143944	0.478568	0.677974	FALSE	FALSE	FALSE	finngen_R10_I9_MI_STRICT	1	50374068	0.0109748	369139	0.989535	Myocardial infarction, strict || id:finngen_R10_I9_MI_STRICT	Myocardial infarction, strict	Myocardial infarction, strict || ||	TRUE	MedicineITLab	1	50839740	0.0024	2.347e-10	318818	ukb-bub35-ALT	ALT || id:ukb-bub35-ALT	TRUE	reported	MedicineITLab	2	TRUE			0.000124147	318818	4.66022e-10	369139	TRUE	4.23126e-06	0.000113796	36.284	106.704	39.5851
rs236651	A	G	A	G	0.0167	-0.00750005	0.422225	0.485018	FALSE	FALSE	FALSE	finngen_R10_I9_MI_STRICT	7	75415552	0.0102753	369139	0.465445	Myocardial infarction, strict || id:finngen_R10_I9_MI_STRICT	Myocardial infarction, strict	Myocardial infarction, strict || ||	TRUE	MedicineITLab	7	75044830	0.0025	3.866e-11	318818	ukb-bub35-ALT	ALT || id:ukb-bub35-ALT	TRUE	reported	MedicineITLab	2	TRUE			0.000139943	318818	1.44328e-06	369139	TRUE	1.1018e-05	0.000136071	43.3875	106.704	44.6224
rs2700938	C	T	C	T	-0.0167	-0.00827552	0.369042	0.354153	FALSE	FALSE	FALSE	finngen_R10_I9_MI_STRICT	7	36045532	0.0106967	369139	0.439135	Myocardial infarction, strict || id:finngen_R10_I9_MI_STRICT	Myocardial infarction, strict	Myocardial infarction, strict || ||	TRUE	MedicineITLab	7	36085142	0.0025	1.362e-11	318818	ukb-bub35-ALT	ALT || id:ukb-bub35-ALT	TRUE	reported	MedicineITLab	2	TRUE			0.000139943	318818	1.62145e-06	369139	TRUE	1.26318e-05	0.000129879	41.4129	106.704	44.6224
rs273507	C	A	C	A	0.0266	-0.0170797	0.294428	0.279616	FALSE	FALSE	FALSE	finngen_R10_I9_MI_STRICT	19	18111154	0.0114036	369139	0.134198	Myocardial infarction, strict || id:finngen_R10_I9_MI_STRICT	Myocardial infarction, strict	Myocardial infarction, strict || ||	TRUE	MedicineITLab	19	18221964	0.0026	1.799e-24	318818	ukb-bub35-ALT	ALT || id:ukb-bub35-ALT	TRUE	reported	MedicineITLab	2	TRUE			0.000328196	318818	6.07696e-06	369139	TRUE	9.53541e-11	0.000293977	93.7522	106.704	104.669
rs2802295	G	A	G	A	0.0138	0.0273255	0.385173	0.579265	FALSE	FALSE	FALSE	finngen_R10_I9_MI_STRICT	6	108605293	0.0103438	369139	0.00824841	Myocardial infarction, strict || id:finngen_R10_I9_MI_STRICT	Myocardial infarction, strict	Myocardial infarction, strict || ||	TRUE	MedicineITLab	6	108926496	0.0025	2.208e-08	318818	ukb-bub35-ALT	ALT || id:ukb-bub35-ALT	TRUE	reported	MedicineITLab	2	TRUE			9.55645e-05	318818	1.89052e-05	369139	TRUE	0.024766	9.0198e-05	28.7592	106.704	30.4704
rs2807834	G	T	G	T	0.0321	-0.0174471	0.309266	0.710772	FALSE	FALSE	FALSE	finngen_R10_I9_MI_STRICT	1	220797251	0.0113062	369139	0.122795	Myocardial infarction, strict || id:finngen_R10_I9_MI_STRICT	Myocardial infarction, strict	Myocardial infarction, strict || ||	TRUE	MedicineITLab	1	220970593	0.0026	8.248e-36	318818	ukb-bub35-ALT	ALT || id:ukb-bub35-ALT	TRUE	reported	MedicineITLab	2	TRUE			0.000477876	318818	6.45094e-06	369139	TRUE	1.32267e-15	0.000440233	140.415	106.704	152.428
rs2812208	C	G	C	G	-0.0592	-0.0122409	0.0201021	0.0220977	FALSE	TRUE	FALSE	finngen_R10_I9_MI_STRICT	13	50132951	0.0349105	369139	0.725862	Myocardial infarction, strict || id:finngen_R10_I9_MI_STRICT	Myocardial infarction, strict	Myocardial infarction, strict || ||	TRUE	MedicineITLab	13	50707087	0.0084	1.724e-12	318818	ukb-bub35-ALT	ALT || id:ukb-bub35-ALT	TRUE	reported	MedicineITLab	2	TRUE			0.000155768	318818	3.33063e-07	369139	TRUE	8.49566e-07	0.000138069	44.0246	106.704	49.6689
rs28752516	G	A	G	A	0.0301	0.0201775	0.433242	0.617167	FALSE	FALSE	FALSE	finngen_R10_I9_MI_STRICT	6	32615834	0.0105011	369139	0.0546726	Myocardial infarction, strict || id:finngen_R10_I9_MI_STRICT	Myocardial infarction, strict	Myocardial infarction, strict || ||	TRUE	MedicineITLab	6	32583611	0.0024	6.671e-36	318818	ukb-bub35-ALT	ALT || id:ukb-bub35-ALT	TRUE	reported	MedicineITLab	2	TRUE			0.000493124	318818	1.00017e-05	369139	TRUE	3.32389e-15	0.000444929	141.914	106.704	157.293
rs28752924	C	T	C	T	0.015	-0.00283259	0.450263	0.486053	FALSE	FALSE	FALSE	finngen_R10_I9_MI_STRICT	6	31336145	0.010259	369139	0.782465	Myocardial infarction, strict || id:finngen_R10_I9_MI_STRICT	Myocardial infarction, strict	Myocardial infarction, strict || ||	TRUE	MedicineITLab	6	31303922	0.0025	1.294e-09	318818	ukb-bub35-ALT	ALT || id:ukb-bub35-ALT	TRUE	reported	MedicineITLab	2	TRUE			0.000112905	318818	2.06524e-07	369139	TRUE	2.58763e-05	0.000111387	35.5159	106.704	36
rs292585	T	C	T	C	0.0167	-0.00195885	0.272742	0.730969	FALSE	FALSE	FALSE	finngen_R10_I9_MI_STRICT	7	135199435	0.0114978	369139	0.864721	Myocardial infarction, strict || id:finngen_R10_I9_MI_STRICT	Myocardial infarction, strict	Myocardial infarction, strict || ||	TRUE	MedicineITLab	7	134884187	0.0027	4.466e-10	318818	ukb-bub35-ALT	ALT || id:ukb-bub35-ALT	TRUE	reported	MedicineITLab	2	TRUE			0.000119981	318818	7.86295e-08	369139	TRUE	1.01177e-05	0.000110638	35.277	106.704	38.2565
rs2958153	G	A	G	A	0.0149	-0.0106688	0.274667	0.800686	FALSE	FALSE	FALSE	finngen_R10_I9_MI_STRICT	12	56687733	0.0128497	369139	0.40638	Myocardial infarction, strict || id:finngen_R10_I9_MI_STRICT	Myocardial infarction, strict	Myocardial infarction, strict || ||	TRUE	MedicineITLab	12	57081517	0.0027	2.054e-08	318818	ukb-bub35-ALT	ALT || id:ukb-bub35-ALT	TRUE	reported	MedicineITLab	2	TRUE			9.55132e-05	318818	1.86748e-06	369139	TRUE	0.00050688	8.84599e-05	28.2049	106.704	30.454
rs2980682	T	A	T	A	0.0195	0.00771412	0.337699	0.349203	FALSE	TRUE	FALSE	finngen_R10_I9_MI_STRICT	8	6729749	0.0107422	369139	0.472686	Myocardial infarction, strict || id:finngen_R10_I9_MI_STRICT	Myocardial infarction, strict	Myocardial infarction, strict || ||	TRUE	MedicineITLab	8	6587270	0.0025	1.223e-14	318818	ukb-bub35-ALT	ALT || id:ukb-bub35-ALT	TRUE	reported	MedicineITLab	2	TRUE			0.000190795	318818	1.39701e-06	369139	TRUE	1.74588e-07	0.000170092	54.2373	106.704	60.84
rs3123133	T	C	T	C	-0.0143	-0.0326057	0.382286	0.627737	FALSE	FALSE	FALSE	finngen_R10_I9_MI_STRICT	6	158810916	0.0105144	369139	0.00192846	Myocardial infarction, strict || id:finngen_R10_I9_MI_STRICT	Myocardial infarction, strict	Myocardial infarction, strict || ||	TRUE	MedicineITLab	6	159231948	0.0024	5.318e-09	318818	ukb-bub35-ALT	ALT || id:ukb-bub35-ALT	TRUE	reported	MedicineITLab	2	TRUE			0.000111343	318818	2.60507e-05	369139	TRUE	0.0242329	9.65779e-05	30.7936	106.704	35.5017
rs3129317	G	A	G	A	0.019	-0.00168673	0.340015	0.26033	FALSE	FALSE	FALSE	finngen_R10_I9_MI_STRICT	4	3285928	0.0117062	369139	0.885431	Myocardial infarction, strict || id:finngen_R10_I9_MI_STRICT	Myocardial infarction, strict	Myocardial infarction, strict || ||	TRUE	MedicineITLab	4	3287655	0.0025	4.283e-14	318818	ukb-bub35-ALT	ALT || id:ukb-bub35-ALT	TRUE	reported	MedicineITLab	2	TRUE			0.000181138	318818	5.62434e-08	369139	TRUE	4.53037e-08	0.00016202	51.663	106.704	57.76
rs340029	T	C	T	C	0.0191	-0.0299937	0.374435	0.720023	FALSE	FALSE	FALSE	finngen_R10_I9_MI_STRICT	15	60602766	0.0113352	369139	0.00814348	Myocardial infarction, strict || id:finngen_R10_I9_MI_STRICT	Myocardial infarction, strict	Myocardial infarction, strict || ||	TRUE	MedicineITLab	15	60894965	0.0025	7.167e-15	318818	ukb-bub35-ALT	ALT || id:ukb-bub35-ALT	TRUE	reported	MedicineITLab	2	TRUE			0.000183049	318818	1.89673e-05	369139	TRUE	0.000147707	0.000170901	54.4954	106.704	58.3696
rs34414425	A	G	A	G	0.0189	-0.02764	0.234636	0.214077	FALSE	FALSE	FALSE	finngen_R10_I9_MI_STRICT	7	6386687	0.0124658	369139	0.0266048	Myocardial infarction, strict || id:finngen_R10_I9_MI_STRICT	Myocardial infarction, strict	Myocardial infarction, strict || ||	TRUE	MedicineITLab	7	6426318	0.0028	1.301e-11	318818	ukb-bub35-ALT	ALT || id:ukb-bub35-ALT	TRUE	reported	MedicineITLab	2	TRUE			0.000142891	318818	1.33181e-05	369139	TRUE	0.000592733	0.000128297	40.9084	106.704	45.5625
rs351973	G	A	G	A	0.0154	0.00837301	0.348274	0.715786	FALSE	FALSE	FALSE	finngen_R10_I9_MI_STRICT	19	795457	0.0113824	369139	0.461968	Myocardial infarction, strict || id:finngen_R10_I9_MI_STRICT	Myocardial infarction, strict	Myocardial infarction, strict || ||	TRUE	MedicineITLab	19	795457	0.0026	2.19e-09	318818	ukb-bub35-ALT	ALT || id:ukb-bub35-ALT	TRUE	reported	MedicineITLab	2	TRUE			0.000110029	318818	1.46591e-06	369139	TRUE	0.000124108	0.000107661	34.3277	106.704	35.0828
rs35968570	A	G	A	G	-0.2259	0.115289	0.011972	0.0115638	FALSE	FALSE	FALSE	finngen_R10_I9_MI_STRICT	8	144467535	0.0477103	369139	0.0156733	Myocardial infarction, strict || id:finngen_R10_I9_MI_STRICT	Myocardial infarction, strict	Myocardial infarction, strict || ||	TRUE	MedicineITLab	8	145692918	0.0109	4.76e-96	318818	ukb-bub35-ALT	ALT || id:ukb-bub35-ALT	TRUE	reported	MedicineITLab	2	TRUE			0.00134541	318818	1.58182e-05	369139	TRUE	1.00262e-41	0.00120725	385.357	106.704	429.516
rs36007872	T	G	T	G	0.053	-0.000893007	0.166417	0.174653	FALSE	FALSE	FALSE	finngen_R10_I9_MI_STRICT	4	145888426	0.0134602	369139	0.947104	Myocardial infarction, strict || id:finngen_R10_I9_MI_STRICT	Myocardial infarction, strict	Myocardial infarction, strict || ||	TRUE	MedicineITLab	4	146809578	0.0032	8.163e-62	318818	ukb-bub35-ALT	ALT || id:ukb-bub35-ALT	TRUE	reported	MedicineITLab	2	TRUE			0.000859683	318818	1.19239e-08	369139	TRUE	1.26309e-33	0.000779342	248.661	106.704	274.316
rs36086195	T	C	T	C	0.0385	0.0220829	0.432886	0.681988	FALSE	FALSE	FALSE	finngen_R10_I9_MI_STRICT	1	16184399	0.0109909	369139	0.0445164	Myocardial infarction, strict || id:finngen_R10_I9_MI_STRICT	Myocardial infarction, strict	Myocardial infarction, strict || ||	TRUE	MedicineITLab	1	16510894	0.0024	5.785e-57	318818	ukb-bub35-ALT	ALT || id:ukb-bub35-ALT	TRUE	reported	MedicineITLab	2	TRUE			0.000806508	318818	1.09359e-05	369139	TRUE	3.01514e-25	0.000727772	232.194	106.704	257.335
rs3747207	A	G	A	G	0.1061	-0.0483697	0.214518	0.226911	FALSE	FALSE	FALSE	finngen_R10_I9_MI_STRICT	22	43928975	0.0122428	369139	7.78682e-05	Myocardial infarction, strict || id:finngen_R10_I9_MI_STRICT	Myocardial infarction, strict	Myocardial infarction, strict || ||	TRUE	MedicineITLab	22	44324855	0.0029	1e-200	318818	ukb-bub35-ALT	ALT || id:ukb-bub35-ALT	TRUE	reported	MedicineITLab	2	TRUE			0.00418095	318818	4.22843e-05	369139	TRUE	3.0684e-128	0.00379368	1214.09	106.704	1338.55
rs3794701	G	A	G	A	0.0139	-0.00940607	0.464275	0.568447	FALSE	FALSE	FALSE	finngen_R10_I9_MI_STRICT	16	3680577	0.0103239	369139	0.362246	Myocardial infarction, strict || id:finngen_R10_I9_MI_STRICT	Myocardial infarction, strict	Myocardial infarction, strict || ||	TRUE	MedicineITLab	16	3730578	0.0024	7.871e-09	318818	ukb-bub35-ALT	ALT || id:ukb-bub35-ALT	TRUE	reported	MedicineITLab	2	TRUE			0.000105201	318818	2.24875e-06	369139	TRUE	0.000292165	9.61118e-05	30.6449	106.704	33.5434
rs3824488	T	C	T	C	-0.0236	-0.00636129	0.0878636	0.103952	FALSE	FALSE	FALSE	finngen_R10_I9_MI_STRICT	9	95474382	0.0168852	369139	0.706368	Myocardial infarction, strict || id:finngen_R10_I9_MI_STRICT	Myocardial infarction, strict	Myocardial infarction, strict || ||	TRUE	MedicineITLab	9	98236664	0.0042	1.475e-08	318818	ukb-bub35-ALT	ALT || id:ukb-bub35-ALT	TRUE	reported	MedicineITLab	2	TRUE			9.90244e-05	318818	3.84495e-07	369139	TRUE	0.00011363	8.92735e-05	28.4644	106.704	31.5737
rs3873304	A	G	A	G	0.0307	-0.0714666	0.0918201	0.0335321	FALSE	FALSE	FALSE	finngen_R10_I9_MI_STRICT	6	30618254	0.0283191	369139	0.0116153	Myocardial infarction, strict || id:finngen_R10_I9_MI_STRICT	Myocardial infarction, strict	Myocardial infarction, strict || ||	TRUE	MedicineITLab	6	30586031	0.0041	1.186e-13	318818	ukb-bub35-ALT	ALT || id:ukb-bub35-ALT	TRUE	reported	MedicineITLab	2	TRUE			0.00017583	318818	1.72525e-05	369139	TRUE	0.000165369	0.000157187	50.1216	106.704	56.0672
rs3936511	G	A	G	A	0.0287	0.00323483	0.188895	0.134573	FALSE	FALSE	FALSE	finngen_R10_I9_MI_STRICT	5	56564954	0.0150248	369139	0.829534	Myocardial infarction, strict || id:finngen_R10_I9_MI_STRICT	Myocardial infarction, strict	Myocardial infarction, strict || ||	TRUE	MedicineITLab	5	55860781	0.003	2.629e-21	318818	ukb-bub35-ALT	ALT || id:ukb-bub35-ALT	TRUE	reported	MedicineITLab	2	TRUE			0.000286983	318818	1.25573e-07	369139	TRUE	6.84849e-12	0.000252401	80.4898	106.704	91.5211
rs4047531	G	T	G	T	0.023	0.00590057	0.416053	0.66147	FALSE	FALSE	FALSE	finngen_R10_I9_MI_STRICT	1	161622004	0.0111998	369139	0.598301	Myocardial infarction, strict || id:finngen_R10_I9_MI_STRICT	Myocardial infarction, strict	Myocardial infarction, strict || ||	TRUE	MedicineITLab	1	161591794	0.0025	8.539e-20	318818	ukb-bub35-ALT	ALT || id:ukb-bub35-ALT	TRUE	reported	MedicineITLab	2	TRUE			0.000265412	318818	7.51934e-07	369139	TRUE	1.76921e-10	0.000257044	81.9709	106.704	84.64
rs4075185	C	G	C	G	0.0167	-0.0122046	0.262995	0.267298	FALSE	TRUE	FALSE	finngen_R10_I9_MI_STRICT	22	50285072	0.0115518	369139	0.290737	Myocardial infarction, strict || id:finngen_R10_I9_MI_STRICT	Myocardial infarction, strict	Myocardial infarction, strict || ||	TRUE	MedicineITLab	22	50723501	0.0027	7.719e-10	318818	ukb-bub35-ALT	ALT || id:ukb-bub35-ALT	TRUE	reported	MedicineITLab	2	TRUE			0.000119981	318818	3.02384e-06	369139	TRUE	0.000138183	0.000108114	34.4721	106.704	38.2565
rs4135247	A	G	A	G	-0.0266	-0.0157816	0.43216	0.609282	FALSE	FALSE	FALSE	finngen_R10_I9_MI_STRICT	3	12355089	0.0104932	369139	0.132583	Myocardial infarction, strict || id:finngen_R10_I9_MI_STRICT	Myocardial infarction, strict	Myocardial infarction, strict || ||	TRUE	MedicineITLab	3	12396588	0.0024	3.378e-28	318818	ukb-bub35-ALT	ALT || id:ukb-bub35-ALT	TRUE	reported	MedicineITLab	2	TRUE			0.000385153	318818	6.12768e-06	369139	TRUE	1.30014e-12	0.000347267	110.753	106.704	122.84
rs4234588	A	G	A	G	0.0189	0.0385283	0.141091	0.889638	FALSE	FALSE	FALSE	finngen_R10_I9_MI_STRICT	3	186068617	0.0163282	369139	0.0182941	Myocardial infarction, strict || id:finngen_R10_I9_MI_STRICT	Myocardial infarction, strict	Myocardial infarction, strict || ||	TRUE	MedicineITLab	3	185786406	0.0034	3.769e-08	318818	ukb-bub35-ALT	ALT || id:ukb-bub35-ALT	TRUE	reported	MedicineITLab	2	TRUE			9.69133e-05	318818	1.5083e-05	369139	TRUE	0.0136816	8.65765e-05	27.6044	106.704	30.9005
rs4246529	C	T	C	T	-0.0304	-0.00711847	0.412819	0.473793	FALSE	FALSE	FALSE	finngen_R10_I9_MI_STRICT	1	155142784	0.0102218	369139	0.486179	Myocardial infarction, strict || id:finngen_R10_I9_MI_STRICT	Myocardial infarction, strict	Myocardial infarction, strict || ||	TRUE	MedicineITLab	1	155115260	0.0024	1.604e-36	318818	ukb-bub35-ALT	ALT || id:ukb-bub35-ALT	TRUE	reported	MedicineITLab	2	TRUE			0.000502998	318818	1.3138e-06	369139	TRUE	1.32485e-18	0.000448032	142.904	106.704	160.444
rs4359971	C	T	C	T	-0.0136	-0.0172446	0.385311	0.561171	FALSE	FALSE	FALSE	finngen_R10_I9_MI_STRICT	4	52128029	0.010324	369139	0.0948528	Myocardial infarction, strict || id:finngen_R10_I9_MI_STRICT	Myocardial infarction, strict	Myocardial infarction, strict || ||	TRUE	MedicineITLab	4	52994195	0.0025	3.992e-08	318818	ukb-bub35-ALT	ALT || id:ukb-bub35-ALT	TRUE	reported	MedicineITLab	2	TRUE			9.28148e-05	318818	7.55822e-06	369139	TRUE	0.00440357	8.76142e-05	27.9353	106.704	29.5936
rs4381	C	T	C	T	-0.0189	0.00826941	0.478124	0.420788	FALSE	FALSE	FALSE	finngen_R10_I9_MI_STRICT	22	38174784	0.0103601	369139	0.424757	Myocardial infarction, strict || id:finngen_R10_I9_MI_STRICT	Myocardial infarction, strict	Myocardial infarction, strict || ||	TRUE	MedicineITLab	22	38570791	0.0024	1.65e-15	318818	ukb-bub35-ALT	ALT || id:ukb-bub35-ALT	TRUE	reported	MedicineITLab	2	TRUE			0.000194481	318818	1.72597e-06	369139	TRUE	1.74197e-07	0.000178263	56.8433	106.704	62.0156
rs4503880	C	T	C	T	-0.0454	-0.0222028	0.200941	0.766666	FALSE	FALSE	FALSE	finngen_R10_I9_MI_STRICT	18	58416822	0.0121313	369139	0.0672187	Myocardial infarction, strict || id:finngen_R10_I9_MI_STRICT	Myocardial infarction, strict	Myocardial infarction, strict || ||	TRUE	MedicineITLab	18	56084054	0.003	9.243e-53	318818	ukb-bub35-ALT	ALT || id:ukb-bub35-ALT	TRUE	reported	MedicineITLab	2	TRUE			0.000717823	318818	9.07422e-06	369139	TRUE	7.71712e-23	0.000661895	211.162	106.704	229.018
rs45505795	C	G	C	G	0.0727	-0.0429048	0.0294653	0.0403676	FALSE	TRUE	FALSE	finngen_R10_I9_MI_STRICT	14	94290606	0.0262616	369139	0.102312	Myocardial infarction, strict || id:finngen_R10_I9_MI_STRICT	Myocardial infarction, strict	Myocardial infarction, strict || ||	TRUE	MedicineITLab	14	94756943	0.0071	2.789e-24	318818	ukb-bub35-ALT	ALT || id:ukb-bub35-ALT	TRUE	reported	MedicineITLab	2	TRUE			0.000328753	318818	7.23067e-06	369139	TRUE	1.68174e-10	0.000302288	96.4034	106.704	104.846
rs4624677	C	T	C	T	-0.0183	-0.0276726	0.360421	0.653808	FALSE	FALSE	FALSE	finngen_R10_I9_MI_STRICT	4	76499253	0.0107214	369139	0.00985009	Myocardial infarction, strict || id:finngen_R10_I9_MI_STRICT	Myocardial infarction, strict	Myocardial infarction, strict || ||	TRUE	MedicineITLab	4	77420406	0.0025	1.758e-13	318818	ukb-bub35-ALT	ALT || id:ukb-bub35-ALT	TRUE	reported	MedicineITLab	2	TRUE			0.000168039	318818	1.80469e-05	369139	TRUE	0.000312438	0.000154396	49.2316	106.704	53.5824
rs4704043	T	C	T	C	0.0165	0.0119598	0.295912	0.685016	FALSE	FALSE	FALSE	finngen_R10_I9_MI_STRICT	5	72863352	0.0110121	369139	0.277455	Myocardial infarction, strict || id:finngen_R10_I9_MI_STRICT	Myocardial infarction, strict	Myocardial infarction, strict || ||	TRUE	MedicineITLab	5	72159179	0.0026	2.932e-10	318818	ukb-bub35-ALT	ALT || id:ukb-bub35-ALT	TRUE	reported	MedicineITLab	2	TRUE			0.000126307	318818	3.19535e-06	369139	TRUE	9.26074e-05	0.000113446	36.1724	106.704	40.2737
rs4814175	T	A	T	A	-0.0195	0.00167691	0.395797	0.342673	FALSE	TRUE	FALSE	finngen_R10_I9_MI_STRICT	20	12978446	0.0107428	369139	0.875957	Myocardial infarction, strict || id:finngen_R10_I9_MI_STRICT	Myocardial infarction, strict	Myocardial infarction, strict || ||	TRUE	MedicineITLab	20	12959094	0.0024	1.05e-15	318818	ukb-bub35-ALT	ALT || id:ukb-bub35-ALT	TRUE	reported	MedicineITLab	2	TRUE			0.000207022	318818	6.60081e-08	369139	TRUE	5.06026e-09	0.000181867	57.9927	106.704	66.0156
rs4951163	C	T	C	T	0.0247	-0.00011753	0.0801406	0.92064	FALSE	FALSE	FALSE	finngen_R10_I9_MI_STRICT	1	205054636	0.0189401	369139	0.995049	Myocardial infarction, strict || id:finngen_R10_I9_MI_STRICT	Myocardial infarction, strict	Myocardial infarction, strict || ||	TRUE	MedicineITLab	1	205023764	0.0044	1.48e-08	318818	ukb-bub35-ALT	ALT || id:ukb-bub35-ALT	TRUE	reported	MedicineITLab	2	TRUE			9.88338e-05	318818	1.04315e-10	369139	TRUE	3.99524e-05	8.99493e-05	28.6799	106.704	31.5129
rs4979373	T	C	T	C	-0.0513	-0.00563004	0.482667	0.478128	FALSE	FALSE	FALSE	finngen_R10_I9_MI_STRICT	9	114382224	0.0102361	369139	0.582307	Myocardial infarction, strict || id:finngen_R10_I9_MI_STRICT	Myocardial infarction, strict	Myocardial infarction, strict || ||	TRUE	MedicineITLab	9	117144504	0.0024	1.62e-101	318818	ukb-bub35-ALT	ALT || id:ukb-bub35-ALT	TRUE	reported	MedicineITLab	2	TRUE			0.00143103	318818	8.19532e-07	369139	TRUE	1.05152e-52	0.00131426	419.56	106.704	456.891
rs4985723	T	A	T	A	0.031	-0.00589421	0.0559505	0.067793	FALSE	TRUE	FALSE	finngen_R10_I9_MI_STRICT	17	17094927	0.0204342	369139	0.773004	Myocardial infarction, strict || id:finngen_R10_I9_MI_STRICT	Myocardial infarction, strict	Myocardial infarction, strict || ||	TRUE	MedicineITLab	17	16998241	0.0053	6.781e-09	318818	ukb-bub35-ALT	ALT || id:ukb-bub35-ALT	TRUE	reported	MedicineITLab	2	TRUE			0.000107296	318818	2.25397e-07	369139	TRUE	4.35004e-05	0.00010152	32.3695	106.704	34.2115
rs519790	G	C	G	C	0.0234	0.0307779	0.340119	0.266268	FALSE	TRUE	FALSE	finngen_R10_I9_MI_STRICT	11	72793096	0.0115295	369139	0.00759679	Myocardial infarction, strict || id:finngen_R10_I9_MI_STRICT	Myocardial infarction, strict	Myocardial infarction, strict || ||	TRUE	MedicineITLab	11	72504141	0.0025	7.772e-21	318818	ukb-bub35-ALT	ALT || id:ukb-bub35-ALT	TRUE	reported	MedicineITLab	2	TRUE			0.000274721	318818	1.93046e-05	369139	TRUE	4.68649e-07	0.000245787	78.38	106.704	87.6096
rs55747905	C	T	C	T	-0.0348	-0.0077596	0.19029	0.168693	FALSE	FALSE	FALSE	finngen_R10_I9_MI_STRICT	7	87497783	0.0136133	369139	0.568677	Myocardial infarction, strict || id:finngen_R10_I9_MI_STRICT	Myocardial infarction, strict	Myocardial infarction, strict || ||	TRUE	MedicineITLab	7	87127099	0.0031	8.029e-30	318818	ukb-bub35-ALT	ALT || id:ukb-bub35-ALT	TRUE	reported	MedicineITLab	2	TRUE			0.000395115	318818	8.80165e-07	369139	TRUE	4.7091e-15	0.000373193	119.024	106.704	126.019
rs56082403	C	T	C	T	0.0173	0.009018	0.408239	0.332428	FALSE	FALSE	FALSE	finngen_R10_I9_MI_STRICT	3	157079436	0.0108749	369139	0.406963	Myocardial infarction, strict || id:finngen_R10_I9_MI_STRICT	Myocardial infarction, strict	Myocardial infarction, strict || ||	TRUE	MedicineITLab	3	156797225	0.0024	1.402e-12	318818	ukb-bub35-ALT	ALT || id:ukb-bub35-ALT	TRUE	reported	MedicineITLab	2	TRUE			0.000162952	318818	1.86287e-06	369139	TRUE	2.41093e-06	0.000144605	46.109	106.704	51.9601
rs56094641	G	A	G	A	0.022	0.0210277	0.395416	0.418174	FALSE	FALSE	FALSE	finngen_R10_I9_MI_STRICT	16	53772541	0.010348	369139	0.0421493	Myocardial infarction, strict || id:finngen_R10_I9_MI_STRICT	Myocardial infarction, strict	Myocardial infarction, strict || ||	TRUE	MedicineITLab	16	53806453	0.0024	1.6e-19	318818	ukb-bub35-ALT	ALT || id:ukb-bub35-ALT	TRUE	reported	MedicineITLab	2	TRUE			0.000263493	318818	1.11861e-05	369139	TRUE	9.76427e-08	0.000231412	73.795	106.704	84.0278
rs56175344	G	C	G	C	-0.0628	-0.00931543	0.115357	0.134392	FALSE	TRUE	FALSE	finngen_R10_I9_MI_STRICT	11	94131227	0.0149981	369139	0.534529	Myocardial infarction, strict || id:finngen_R10_I9_MI_STRICT	Myocardial infarction, strict	Myocardial infarction, strict || ||	TRUE	MedicineITLab	11	93864393	0.0037	1.919e-64	318818	ukb-bub35-ALT	ALT || id:ukb-bub35-ALT	TRUE	reported	MedicineITLab	2	TRUE			0.000902783	318818	1.04507e-06	369139	TRUE	3.21828e-33	0.000804936	256.833	106.704	288.082
rs57457691	C	T	C	T	-0.0243	-0.0146248	0.380095	0.607656	FALSE	FALSE	FALSE	finngen_R10_I9_MI_STRICT	19	33420799	0.0104802	369139	0.162874	Myocardial infarction, strict || id:finngen_R10_I9_MI_STRICT	Myocardial infarction, strict	Myocardial infarction, strict || ||	TRUE	MedicineITLab	19	33911705	0.0025	3.487e-23	318818	ukb-bub35-ALT	ALT || id:ukb-bub35-ALT	TRUE	reported	MedicineITLab	2	TRUE			0.000296254	318818	5.27534e-06	369139	TRUE	6.84289e-10	0.000278266	88.7403	106.704	94.4784
rs5752776	G	A	G	A	0.0213	0.0231207	0.325032	0.743827	FALSE	FALSE	FALSE	finngen_R10_I9_MI_STRICT	22	28712241	0.0117176	369139	0.0484786	Myocardial infarction, strict || id:finngen_R10_I9_MI_STRICT	Myocardial infarction, strict	Myocardial infarction, strict || ||	TRUE	MedicineITLab	22	29108229	0.0025	5.014e-17	318818	ukb-bub35-ALT	ALT || id:ukb-bub35-ALT	TRUE	reported	MedicineITLab	2	TRUE			0.000227636	318818	1.05471e-05	369139	TRUE	9.70549e-07	0.000199067	63.4783	106.704	72.5904
rs58298013	C	T	C	T	-0.0717	-0.0845445	0.0210528	0.00422453	FALSE	FALSE	FALSE	finngen_R10_I9_MI_STRICT	8	144783977	0.0802496	369139	0.292103	Myocardial infarction, strict || id:finngen_R10_I9_MI_STRICT	Myocardial infarction, strict	Myocardial infarction, strict || ||	TRUE	MedicineITLab	8	146009362	0.0091	2.835e-15	318818	ukb-bub35-ALT	ALT || id:ukb-bub35-ALT	TRUE	reported	MedicineITLab	2	TRUE			0.000194684	318818	3.00674e-06	369139	TRUE	4.32281e-07	0.000211903	67.5724	106.704	62.0805
rs58546652	T	C	T	C	-0.0185	-0.000499321	0.377362	0.623324	FALSE	FALSE	FALSE	finngen_R10_I9_MI_STRICT	1	247438476	0.0105744	369139	0.962338	Myocardial infarction, strict || id:finngen_R10_I9_MI_STRICT	Myocardial infarction, strict	Myocardial infarction, strict || ||	TRUE	MedicineITLab	1	247601778	0.0025	4.442e-14	318818	ukb-bub35-ALT	ALT || id:ukb-bub35-ALT	TRUE	reported	MedicineITLab	2	TRUE			0.000171731	318818	6.04033e-09	369139	TRUE	7.11366e-08	0.00016083	51.2834	106.704	54.76
rs58965312	T	C	T	C	-0.0176	0.00346755	0.496429	0.470141	FALSE	FALSE	FALSE	finngen_R10_I9_MI_STRICT	2	113111656	0.010256	369139	0.735287	Myocardial infarction, strict || id:finngen_R10_I9_MI_STRICT	Myocardial infarction, strict	Myocardial infarction, strict || ||	TRUE	MedicineITLab	2	113869233	0.0024	1.595e-13	318818	ukb-bub35-ALT	ALT || id:ukb-bub35-ALT	TRUE	reported	MedicineITLab	2	TRUE			0.000168651	318818	3.09672e-07	369139	TRUE	2.72657e-07	0.000154872	49.3834	106.704	53.7778
rs6011096	C	T	C	T	-0.0155	0.0135022	0.47585	0.466697	FALSE	FALSE	FALSE	finngen_R10_I9_MI_STRICT	20	63766662	0.0102539	369139	0.187911	Myocardial infarction, strict || id:finngen_R10_I9_MI_STRICT	Myocardial infarction, strict	Myocardial infarction, strict || ||	TRUE	MedicineITLab	20	62398015	0.0024	8.559e-11	318818	ukb-bub35-ALT	ALT || id:ukb-bub35-ALT	TRUE	reported	MedicineITLab	2	TRUE			0.000130811	318818	4.69722e-06	369139	TRUE	0.00012593	0.000119845	38.213	106.704	41.7101
rs60140950	C	G	C	G	0.0297	-0.00760014	0.142346	0.108755	FALSE	TRUE	FALSE	finngen_R10_I9_MI_STRICT	12	20875274	0.0163801	369139	0.642657	Myocardial infarction, strict || id:finngen_R10_I9_MI_STRICT	Myocardial infarction, strict	Myocardial infarction, strict || ||	TRUE	MedicineITLab	12	21028208	0.0034	1.925e-18	318818	ukb-bub35-ALT	ALT || id:ukb-bub35-ALT	TRUE	reported	MedicineITLab	2	TRUE			0.000239283	318818	5.83206e-07	369139	TRUE	1.18265e-09	0.000215377	68.6806	106.704	76.3054
rs60856912	T	G	T	G	0.0243	-0.00234274	0.175615	0.218507	FALSE	FALSE	FALSE	finngen_R10_I9_MI_STRICT	17	67896227	0.0124037	369139	0.850192	Myocardial infarction, strict || id:finngen_R10_I9_MI_STRICT	Myocardial infarction, strict	Myocardial infarction, strict || ||	TRUE	MedicineITLab	17	65892343	0.0032	3.973e-14	318818	ukb-bub35-ALT	ALT || id:ukb-bub35-ALT	TRUE	reported	MedicineITLab	2	TRUE			0.00018084	318818	9.66403e-08	369139	TRUE	5.518e-08	0.000170976	54.5191	106.704	57.665
rs6110390	C	T	C	T	0.0153	-0.00180079	0.330763	0.291733	FALSE	FALSE	FALSE	finngen_R10_I9_MI_STRICT	20	14691985	0.0112597	369139	0.872935	Myocardial infarction, strict || id:finngen_R10_I9_MI_STRICT	Myocardial infarction, strict	Myocardial infarction, strict || ||	TRUE	MedicineITLab	20	14672631	0.0025	1.804e-09	318818	ukb-bub35-ALT	ALT || id:ukb-bub35-ALT	TRUE	reported	MedicineITLab	2	TRUE			0.000117466	318818	6.92923e-08	369139	TRUE	1.2199e-05	0.000103636	33.0442	106.704	37.4544
rs6124250	G	C	G	C	-0.0143	-0.0154242	0.321411	0.278832	FALSE	TRUE	FALSE	finngen_R10_I9_MI_STRICT	20	40553707	0.0113802	369139	0.175305	Myocardial infarction, strict || id:finngen_R10_I9_MI_STRICT	Myocardial infarction, strict	Myocardial infarction, strict || ||	TRUE	MedicineITLab	20	39182347	0.0026	3.598e-08	318818	ukb-bub35-ALT	ALT || id:ukb-bub35-ALT	TRUE	reported	MedicineITLab	2	TRUE			9.48733e-05	318818	4.97641e-06	369139	TRUE	0.00189584	8.9201e-05	28.4412	106.704	30.25
rs61856806	A	T	A	T	0.0217	0.0300377	0.178509	0.179117	FALSE	TRUE	FALSE	finngen_R10_I9_MI_STRICT	10	96706525	0.013367	369139	0.0246303	Myocardial infarction, strict || id:finngen_R10_I9_MI_STRICT	Myocardial infarction, strict	Myocardial infarction, strict || ||	TRUE	MedicineITLab	10	98466282	0.0031	2.644e-12	318818	ukb-bub35-ALT	ALT || id:ukb-bub35-ALT	TRUE	reported	MedicineITLab	2	TRUE			0.00015367	318818	1.36796e-05	369139	TRUE	0.00032106	0.000138106	44.0365	106.704	49
rs62375243	A	G	A	G	-0.0169	0.0104905	0.254558	0.276926	FALSE	FALSE	FALSE	finngen_R10_I9_MI_STRICT	5	133097605	0.0114016	369139	0.357526	Myocardial infarction, strict || id:finngen_R10_I9_MI_STRICT	Myocardial infarction, strict	Myocardial infarction, strict || ||	TRUE	MedicineITLab	5	132433297	0.0027	5.779e-10	318818	ukb-bub35-ALT	ALT || id:ukb-bub35-ALT	TRUE	reported	MedicineITLab	2	TRUE			0.000122872	318818	2.29336e-06	369139	TRUE	7.54144e-05	0.000108394	34.5614	106.704	39.1783
rs62523081	A	G	A	G	0.0155	0.0363455	0.353676	0.394145	FALSE	FALSE	FALSE	finngen_R10_I9_MI_STRICT	8	94933932	0.0104235	369139	0.000488697	Myocardial infarction, strict || id:finngen_R10_I9_MI_STRICT	Myocardial infarction, strict	Myocardial infarction, strict || ||	TRUE	MedicineITLab	8	95946160	0.0025	4.325e-10	318818	ukb-bub35-ALT	ALT || id:ukb-bub35-ALT	TRUE	reported	MedicineITLab	2	TRUE			0.000120557	318818	3.29361e-05	369139	TRUE	0.0301755	0.000109837	35.0217	106.704	38.44
rs625899	C	T	C	T	-0.0164	-0.0180888	0.318548	0.711716	FALSE	FALSE	FALSE	finngen_R10_I9_MI_STRICT	6	54092790	0.0112503	369139	0.107869	Myocardial infarction, strict || id:finngen_R10_I9_MI_STRICT	Myocardial infarction, strict	Myocardial infarction, strict || ||	TRUE	MedicineITLab	6	53957588	0.0026	3.322e-10	318818	ukb-bub35-ALT	ALT || id:ukb-bub35-ALT	TRUE	reported	MedicineITLab	2	TRUE			0.00012478	318818	7.00327e-06	369139	TRUE	0.000422198	0.000116769	37.2322	106.704	39.787
rs6695321	G	A	G	A	0.0162	0.0134017	0.378594	0.409813	FALSE	FALSE	FALSE	finngen_R10_I9_MI_STRICT	1	196706731	0.0103781	369139	0.196583	Myocardial infarction, strict || id:finngen_R10_I9_MI_STRICT	Myocardial infarction, strict	Myocardial infarction, strict || ||	TRUE	MedicineITLab	1	196675861	0.0024	4.109e-11	318818	ukb-bub35-ALT	ALT || id:ukb-bub35-ALT	TRUE	reported	MedicineITLab	2	TRUE			0.000142891	318818	4.51746e-06	369139	TRUE	4.7983e-05	0.000123484	39.3734	106.704	45.5625
rs6879279	C	G	C	G	-0.0221	0.0214219	0.163546	0.175373	FALSE	TRUE	FALSE	finngen_R10_I9_MI_STRICT	5	107543091	0.0134889	369139	0.112261	Myocardial infarction, strict || id:finngen_R10_I9_MI_STRICT	Myocardial infarction, strict	Myocardial infarction, strict || ||	TRUE	MedicineITLab	5	106878792	0.0033	1.485e-11	318818	ukb-bub35-ALT	ALT || id:ukb-bub35-ALT	TRUE	reported	MedicineITLab	2	TRUE			0.000140655	318818	6.83239e-06	369139	TRUE	0.000131106	0.000133628	42.6083	106.704	44.8494
rs6888037	T	G	T	G	0.0165	0.0361011	0.245763	0.844904	FALSE	FALSE	FALSE	finngen_R10_I9_MI_STRICT	5	128070567	0.0141006	369139	0.0104597	Myocardial infarction, strict || id:finngen_R10_I9_MI_STRICT	Myocardial infarction, strict	Myocardial infarction, strict || ||	TRUE	MedicineITLab	5	127406259	0.0028	2.762e-09	318818	ukb-bub35-ALT	ALT || id:ukb-bub35-ALT	TRUE	reported	MedicineITLab	2	TRUE			0.000108909	318818	1.7757e-05	369139	TRUE	0.0100645	0.00010093	32.1815	106.704	34.7258
rs7001206	A	G	A	G	-0.0173	-0.00584879	0.250347	0.228681	FALSE	FALSE	FALSE	finngen_R10_I9_MI_STRICT	8	10734019	0.0122204	369139	0.632217	Myocardial infarction, strict || id:finngen_R10_I9_MI_STRICT	Myocardial infarction, strict	Myocardial infarction, strict || ||	TRUE	MedicineITLab	8	10591529	0.0027	3.201e-10	318818	ukb-bub35-ALT	ALT || id:ukb-bub35-ALT	TRUE	reported	MedicineITLab	2	TRUE			0.000128756	318818	6.20545e-07	369139	TRUE	1.25633e-05	0.000112338	35.819	106.704	41.0549
rs7018885	C	T	C	T	-0.0219	0.000631112	0.263601	0.193316	FALSE	FALSE	FALSE	finngen_R10_I9_MI_STRICT	9	93130444	0.0129583	369139	0.961156	Myocardial infarction, strict || id:finngen_R10_I9_MI_STRICT	Myocardial infarction, strict	Myocardial infarction, strict || ||	TRUE	MedicineITLab	9	95892726	0.0027	1.189e-15	318818	ukb-bub35-ALT	ALT || id:ukb-bub35-ALT	TRUE	reported	MedicineITLab	2	TRUE			0.000206315	318818	6.42583e-09	369139	TRUE	3.46047e-09	0.000186199	59.3744	106.704	65.7901
rs7029757	A	G	A	G	-0.0268	-0.0265481	0.0922628	0.0615519	FALSE	FALSE	FALSE	finngen_R10_I9_MI_STRICT	9	129804387	0.0213825	369139	0.21439	Myocardial infarction, strict || id:finngen_R10_I9_MI_STRICT	Myocardial infarction, strict	Myocardial infarction, strict || ||	TRUE	MedicineITLab	9	132566666	0.0041	7.992e-11	318818	ukb-bub35-ALT	ALT || id:ukb-bub35-ALT	TRUE	reported	MedicineITLab	2	TRUE			0.000134	318818	4.176e-06	369139	TRUE	8.0536e-05	0.000120306	38.36	106.704	42.7269
rs7070902	T	C	T	C	0.0177	0.0114112	0.203866	0.183731	FALSE	FALSE	FALSE	finngen_R10_I9_MI_STRICT	10	97336995	0.0132814	369139	0.390237	Myocardial infarction, strict || id:finngen_R10_I9_MI_STRICT	Myocardial infarction, strict	Myocardial infarction, strict || ||	TRUE	MedicineITLab	10	99096752	0.003	2.267e-09	318818	ukb-bub35-ALT	ALT || id:ukb-bub35-ALT	TRUE	reported	MedicineITLab	2	TRUE			0.000109173	318818	1.9998e-06	369139	TRUE	0.000186349	0.000101697	32.4259	106.704	34.81
rs7096937	C	T	C	T	-0.0311	0.00328991	0.269452	0.684675	FALSE	FALSE	FALSE	finngen_R10_I9_MI_STRICT	10	112190660	0.0110229	369139	0.76535	Myocardial infarction, strict || id:finngen_R10_I9_MI_STRICT	Myocardial infarction, strict	Myocardial infarction, strict || ||	TRUE	MedicineITLab	10	113950418	0.0027	9.208e-31	318818	ukb-bub35-ALT	ALT || id:ukb-bub35-ALT	TRUE	reported	MedicineITLab	2	TRUE			0.00041598	318818	2.41317e-07	369139	TRUE	1.81563e-16	0.000380786	121.447	106.704	132.676
rs71423566	T	C	T	C	0.0159	0.00538488	0.310908	0.364759	FALSE	FALSE	FALSE	finngen_R10_I9_MI_STRICT	2	178480456	0.0106625	369139	0.613537	Myocardial infarction, strict || id:finngen_R10_I9_MI_STRICT	Myocardial infarction, strict	Myocardial infarction, strict || ||	TRUE	MedicineITLab	2	179345183	0.0026	6.857e-10	318818	ukb-bub35-ALT	ALT || id:ukb-bub35-ALT	TRUE	reported	MedicineITLab	2	TRUE			0.000117289	318818	6.90949e-07	369139	TRUE	3.53883e-05	0.000108326	34.5399	106.704	37.3979
rs7189522	C	T	C	T	-0.0283	0.0233005	0.270911	0.718745	FALSE	FALSE	FALSE	finngen_R10_I9_MI_STRICT	16	80464197	0.0114845	369139	0.0424717	Myocardial infarction, strict || id:finngen_R10_I9_MI_STRICT	Myocardial infarction, strict	Myocardial infarction, strict || ||	TRUE	MedicineITLab	16	80498094	0.0027	3.537e-26	318818	ukb-bub35-ALT	ALT || id:ukb-bub35-ALT	TRUE	reported	MedicineITLab	2	TRUE			0.000344473	318818	1.1151e-05	369139	TRUE	3.05035e-10	0.000316381	100.899	106.704	109.861
rs72623176	A	G	A	G	0.0464	-0.00409218	0.0433267	0.0943823	FALSE	FALSE	FALSE	finngen_R10_I9_MI_STRICT	2	168977860	0.0176101	369139	0.816245	Myocardial infarction, strict || id:finngen_R10_I9_MI_STRICT	Myocardial infarction, strict	Myocardial infarction, strict || ||	TRUE	MedicineITLab	2	169834370	0.0061	1.968e-14	318818	ukb-bub35-ALT	ALT || id:ukb-bub35-ALT	TRUE	reported	MedicineITLab	2	TRUE			0.00018145	318818	1.46284e-07	369139	TRUE	6.1797e-08	0.000178478	56.9119	106.704	57.8597
rs72677850	A	G	A	G	-0.082	-0.138261	0.0179737	0.0111336	FALSE	FALSE	FALSE	finngen_R10_I9_MI_STRICT	14	50382679	0.0508841	369139	0.006584	Myocardial infarction, strict || id:finngen_R10_I9_MI_STRICT	Myocardial infarction, strict	Myocardial infarction, strict || ||	TRUE	MedicineITLab	14	50849397	0.0091	1.317e-19	318818	ukb-bub35-ALT	ALT || id:ukb-bub35-ALT	TRUE	reported	MedicineITLab	2	TRUE			0.000254621	318818	2.00004e-05	369139	TRUE	2.02772e-06	0.000237366	75.694	106.704	81.1979
rs72821058	A	G	A	G	-0.0237	-0.0197554	0.13613	0.150487	FALSE	FALSE	FALSE	finngen_R10_I9_MI_STRICT	2	101027044	0.0142787	369139	0.166493	Myocardial infarction, strict || id:finngen_R10_I9_MI_STRICT	Myocardial infarction, strict	Myocardial infarction, strict || ||	TRUE	MedicineITLab	2	101643506	0.0034	5.479e-12	318818	ukb-bub35-ALT	ALT || id:ukb-bub35-ALT	TRUE	reported	MedicineITLab	2	TRUE			0.000152382	318818	5.18567e-06	369139	TRUE	3.12669e-05	0.000132108	42.1237	106.704	48.5891
rs73087775	T	C	T	C	0.015	0.0161829	0.27201	0.160143	FALSE	FALSE	FALSE	finngen_R10_I9_MI_STRICT	3	58506227	0.013982	369139	0.247105	Myocardial infarction, strict || id:finngen_R10_I9_MI_STRICT	Myocardial infarction, strict	Myocardial infarction, strict || ||	TRUE	MedicineITLab	3	58491954	0.0027	1.886e-08	318818	ukb-bub35-ALT	ALT || id:ukb-bub35-ALT	TRUE	reported	MedicineITLab	2	TRUE			9.67994e-05	318818	3.62898e-06	369139	TRUE	0.00103247	8.91093e-05	28.412	106.704	30.8642
rs7342018	T	C	T	C	0.0149	0.00457739	0.265927	0.809386	FALSE	FALSE	FALSE	finngen_R10_I9_MI_STRICT	10	34809087	0.0129763	369139	0.724278	Myocardial infarction, strict || id:finngen_R10_I9_MI_STRICT	Myocardial infarction, strict	Myocardial infarction, strict || ||	TRUE	MedicineITLab	10	35098015	0.0027	3.794e-08	318818	ukb-bub35-ALT	ALT || id:ukb-bub35-ALT	TRUE	reported	MedicineITLab	2	TRUE			9.55132e-05	318818	3.3709e-07	369139	TRUE	0.000143433	8.66771e-05	27.6364	106.704	30.454
rs74181299	C	T	C	T	-0.0144	-0.0249843	0.385227	0.343859	FALSE	FALSE	FALSE	finngen_R10_I9_MI_STRICT	2	65056838	0.0107525	369139	0.0201484	Myocardial infarction, strict || id:finngen_R10_I9_MI_STRICT	Myocardial infarction, strict	Myocardial infarction, strict || ||	TRUE	MedicineITLab	2	65283972	0.0025	4.717e-09	318818	ukb-bub35-ALT	ALT || id:ukb-bub35-ALT	TRUE	reported	MedicineITLab	2	TRUE			0.000104054	318818	1.46259e-05	369139	TRUE	0.00835432	9.8217e-05	31.3162	106.704	33.1776
rs74401356	G	A	G	A	-0.0477	-0.0419157	0.0687667	0.0790163	FALSE	FALSE	FALSE	finngen_R10_I9_MI_STRICT	8	144732769	0.0195368	369139	0.0319146	Myocardial infarction, strict || id:finngen_R10_I9_MI_STRICT	Myocardial infarction, strict	Myocardial infarction, strict || ||	TRUE	MedicineITLab	8	145958154	0.005	1.621e-21	318818	ukb-bub35-ALT	ALT || id:ukb-bub35-ALT	TRUE	reported	MedicineITLab	2	TRUE			0.000285386	318818	1.24696e-05	369139	TRUE	3.25234e-08	0.000291409	92.933	106.704	91.0116
rs74560841	A	G	A	G	0.0203	-0.00621612	0.131793	0.0965236	FALSE	FALSE	FALSE	finngen_R10_I9_MI_STRICT	2	102532751	0.0174255	369139	0.721297	Myocardial infarction, strict || id:finngen_R10_I9_MI_STRICT	Myocardial infarction, strict	Myocardial infarction, strict || ||	TRUE	MedicineITLab	2	103149210	0.0035	5.778e-09	318818	ukb-bub35-ALT	ALT || id:ukb-bub35-ALT	TRUE	reported	MedicineITLab	2	TRUE			0.000105504	318818	3.44731e-07	369139	TRUE	6.1849e-05	9.43056e-05	30.069	106.704	33.64
rs75671243	C	G	C	G	0.0658	-0.0310424	0.0337861	0.0302024	FALSE	TRUE	FALSE	finngen_R10_I9_MI_STRICT	11	94274884	0.0300547	369139	0.301667	Myocardial infarction, strict || id:finngen_R10_I9_MI_STRICT	Myocardial infarction, strict	Myocardial infarction, strict || ||	TRUE	MedicineITLab	11	94008050	0.0068	2.374e-22	318818	ukb-bub35-ALT	ALT || id:ukb-bub35-ALT	TRUE	reported	MedicineITLab	2	TRUE			0.000293607	318818	2.88999e-06	369139	TRUE	1.71798e-10	0.000282679	90.148	106.704	93.6341
rs75686861	A	G	A	G	0.0267	-0.00110136	0.0886991	0.0901937	FALSE	FALSE	FALSE	finngen_R10_I9_MI_STRICT	4	144700176	0.0178485	369139	0.950797	Myocardial infarction, strict || id:finngen_R10_I9_MI_STRICT	Myocardial infarction, strict	Myocardial infarction, strict || ||	TRUE	MedicineITLab	4	145621328	0.0042	1.983e-10	318818	ukb-bub35-ALT	ALT || id:ukb-bub35-ALT	TRUE	reported	MedicineITLab	2	TRUE			0.000126744	318818	1.0315e-08	369139	TRUE	3.93914e-06	0.000115248	36.7472	106.704	40.4133
rs7575523	G	T	G	T	-0.0138	-0.0112405	0.39223	0.597507	FALSE	FALSE	FALSE	finngen_R10_I9_MI_STRICT	2	59107969	0.0104265	369139	0.281001	Myocardial infarction, strict || id:finngen_R10_I9_MI_STRICT	Myocardial infarction, strict	Myocardial infarction, strict || ||	TRUE	MedicineITLab	2	59335104	0.0024	1.727e-08	318818	ukb-bub35-ALT	ALT || id:ukb-bub35-ALT	TRUE	reported	MedicineITLab	2	TRUE			0.000103693	318818	3.14851e-06	369139	TRUE	0.000505242	9.07963e-05	28.9499	106.704	33.0625
rs76118307	G	A	G	A	0.0316	-0.0205761	0.0551683	0.060377	FALSE	FALSE	FALSE	finngen_R10_I9_MI_STRICT	11	125573106	0.021309	369139	0.33424	Myocardial infarction, strict || id:finngen_R10_I9_MI_STRICT	Myocardial infarction, strict	Myocardial infarction, strict || ||	TRUE	MedicineITLab	11	125443002	0.0052	1.33e-09	318818	ukb-bub35-ALT	ALT || id:ukb-bub35-ALT	TRUE	reported	MedicineITLab	2	TRUE			0.000115818	318818	2.52587e-06	369139	TRUE	0.00014825	0.000104099	33.192	106.704	36.929
rs76172548	C	A	C	A	0.0414	-0.00629104	0.0357822	0.0342946	FALSE	FALSE	FALSE	finngen_R10_I9_MI_STRICT	1	219473972	0.0281785	369139	0.823336	Myocardial infarction, strict || id:finngen_R10_I9_MI_STRICT	Myocardial infarction, strict	Myocardial infarction, strict || ||	TRUE	MedicineITLab	1	219647314	0.0066	2.685e-10	318818	ukb-bub35-ALT	ALT || id:ukb-bub35-ALT	TRUE	reported	MedicineITLab	2	TRUE			0.000123401	318818	1.35027e-07	369139	TRUE	8.88121e-06	0.00011827	37.7107	106.704	39.3471
rs76895963	G	T	G	T	-0.0559	-0.0375863	0.0202045	0.0302845	FALSE	FALSE	FALSE	finngen_R10_I9_MI_STRICT	12	4275678	0.0305743	369139	0.218942	Myocardial infarction, strict || id:finngen_R10_I9_MI_STRICT	Myocardial infarction, strict	Myocardial infarction, strict || ||	TRUE	MedicineITLab	12	4384844	0.0093	1.717e-09	318818	ukb-bub35-ALT	ALT || id:ukb-bub35-ALT	TRUE	reported	MedicineITLab	2	TRUE			0.00011331	318818	4.09408e-06	369139	TRUE	0.000362504	0.000123719	39.4485	106.704	36.1291
rs7696532	T	C	T	C	0.0199	0.019468	0.167666	0.0930816	FALSE	FALSE	FALSE	finngen_R10_I9_MI_STRICT	4	18027676	0.017561	369139	0.267606	Myocardial infarction, strict || id:finngen_R10_I9_MI_STRICT	Myocardial infarction, strict	Myocardial infarction, strict || ||	TRUE	MedicineITLab	4	18029299	0.0032	5.783e-10	318818	ukb-bub35-ALT	ALT || id:ukb-bub35-ALT	TRUE	reported	MedicineITLab	2	TRUE			0.000121287	318818	3.32932e-06	369139	TRUE	0.000144388	0.00011053	35.2425	106.704	38.6729
rs77494115	T	C	T	C	-0.0243	-0.0219414	0.0885863	0.117046	FALSE	FALSE	FALSE	finngen_R10_I9_MI_STRICT	6	7315953	0.0159666	369139	0.169377	Myocardial infarction, strict || id:finngen_R10_I9_MI_STRICT	Myocardial infarction, strict	Myocardial infarction, strict || ||	TRUE	MedicineITLab	6	7316186	0.0044	3.497e-08	318818	ukb-bub35-ALT	ALT || id:ukb-bub35-ALT	TRUE	reported	MedicineITLab	2	TRUE			9.56589e-05	318818	5.1158e-06	369139	TRUE	0.00187154	9.53509e-05	30.4023	106.704	30.5005
rs7800001	C	T	C	T	-0.0164	-0.0252016	0.250242	0.830127	FALSE	FALSE	FALSE	finngen_R10_I9_MI_STRICT	7	56004317	0.0136215	369139	0.0642954	Myocardial infarction, strict || id:finngen_R10_I9_MI_STRICT	Myocardial infarction, strict	Myocardial infarction, strict || ||	TRUE	MedicineITLab	7	56072010	0.0028	2.528e-09	318818	ukb-bub35-ALT	ALT || id:ukb-bub35-ALT	TRUE	reported	MedicineITLab	2	TRUE			0.000107593	318818	9.27288e-06	369139	TRUE	0.00243861	0.000100925	32.1798	106.704	34.3061
rs78900599	G	A	G	A	-0.0436	0.0421783	0.071436	0.0482793	FALSE	FALSE	FALSE	finngen_R10_I9_MI_STRICT	3	149470375	0.0238168	369139	0.0765685	Myocardial infarction, strict || id:finngen_R10_I9_MI_STRICT	Myocardial infarction, strict	Myocardial infarction, strict || ||	TRUE	MedicineITLab	3	149188162	0.0046	2.622e-21	318818	ukb-bub35-ALT	ALT || id:ukb-bub35-ALT	TRUE	reported	MedicineITLab	2	TRUE			0.000281705	318818	8.49611e-06	369139	TRUE	9.63564e-09	0.000252192	80.4232	106.704	89.8374
rs79124660	A	G	A	G	-0.0375	-0.0118694	0.0459607	0.0399045	FALSE	FALSE	FALSE	finngen_R10_I9_MI_STRICT	10	72924163	0.0261774	369139	0.650243	Myocardial infarction, strict || id:finngen_R10_I9_MI_STRICT	Myocardial infarction, strict	Myocardial infarction, strict || ||	TRUE	MedicineITLab	10	74683921	0.0058	7.11e-11	318818	ukb-bub35-ALT	ALT || id:ukb-bub35-ALT	TRUE	reported	MedicineITLab	2	TRUE			0.000131102	318818	5.56951e-07	369139	TRUE	9.5426e-06	0.000123323	39.3223	106.704	41.8029
rs7916888	G	C	G	C	0.0156	0.00905642	0.26254	0.224942	FALSE	TRUE	FALSE	finngen_R10_I9_MI_STRICT	10	88028608	0.0121901	369139	0.457521	Myocardial infarction, strict || id:finngen_R10_I9_MI_STRICT	Myocardial infarction, strict	Myocardial infarction, strict || ||	TRUE	MedicineITLab	10	89788365	0.0027	8.31e-09	318818	ukb-bub35-ALT	ALT || id:ukb-bub35-ALT	TRUE	reported	MedicineITLab	2	TRUE			0.000104697	318818	1.49524e-06	369139	TRUE	0.000194192	9.42352e-05	30.0465	106.704	33.3827
rs79287178	A	G	A	G	-0.1031	-0.0534707	0.0300647	0.041823	FALSE	FALSE	FALSE	finngen_R10_I9_MI_STRICT	3	172576710	0.0258453	369139	0.0385576	Myocardial infarction, strict || id:finngen_R10_I9_MI_STRICT	Myocardial infarction, strict	Myocardial infarction, strict || ||	TRUE	MedicineITLab	3	172294500	0.0073	1.519e-45	318818	ukb-bub35-ALT	ALT || id:ukb-bub35-ALT	TRUE	reported	MedicineITLab	2	TRUE			0.000625259	318818	1.15951e-05	369139	TRUE	4.0357e-19	0.000619936	197.768	106.704	199.467
rs8068175	T	C	T	C	0.015	0.0322491	0.339148	0.41448	FALSE	FALSE	FALSE	finngen_R10_I9_MI_STRICT	17	17971172	0.0104642	369139	0.00205726	Myocardial infarction, strict || id:finngen_R10_I9_MI_STRICT	Myocardial infarction, strict	Myocardial infarction, strict || ||	TRUE	MedicineITLab	17	17874486	0.0025	3.73e-09	318818	ukb-bub35-ALT	ALT || id:ukb-bub35-ALT	TRUE	reported	MedicineITLab	2	TRUE			0.000112905	318818	2.57291e-05	369139	TRUE	0.0216184	0.000100857	32.1581	106.704	36
rs8097764	A	G	A	G	-0.0369	0.0150431	0.119197	0.115924	FALSE	FALSE	FALSE	finngen_R10_I9_MI_STRICT	18	57650664	0.0159124	369139	0.344471	Myocardial infarction, strict || id:finngen_R10_I9_MI_STRICT	Myocardial infarction, strict	Myocardial infarction, strict || ||	TRUE	MedicineITLab	18	55317896	0.0036	3.932e-24	318818	ukb-bub35-ALT	ALT || id:ukb-bub35-ALT	TRUE	reported	MedicineITLab	2	TRUE			0.000329431	318818	2.42111e-06	369139	TRUE	6.68391e-12	0.000285908	91.1782	106.704	105.062
rs8178824	T	C	T	C	0.0845	-0.01307	0.0294184	0.00975498	FALSE	FALSE	FALSE	finngen_R10_I9_MI_STRICT	17	66228657	0.0526016	369139	0.80377	Myocardial infarction, strict || id:finngen_R10_I9_MI_STRICT	Myocardial infarction, strict	Myocardial infarction, strict || ||	TRUE	MedicineITLab	17	64224775	0.0071	5.311e-33	318818	ukb-bub35-ALT	ALT || id:ukb-bub35-ALT	TRUE	reported	MedicineITLab	2	TRUE			0.000444083	318818	1.6725e-07	369139	TRUE	1.25119e-17	0.000407751	130.05	106.704	141.644
rs9313604	T	C	T	C	0.0159	-0.00252253	0.219383	0.819592	FALSE	FALSE	FALSE	finngen_R10_I9_MI_STRICT	5	172751019	0.0133399	369139	0.850017	Myocardial infarction, strict || id:finngen_R10_I9_MI_STRICT	Myocardial infarction, strict	Myocardial infarction, strict || ||	TRUE	MedicineITLab	5	172178022	0.0029	3.079e-08	318818	ukb-bub35-ALT	ALT || id:ukb-bub35-ALT	TRUE	reported	MedicineITLab	2	TRUE			9.42795e-05	318818	9.68679e-08	369139	TRUE	0.00010133	8.65895e-05	27.6085	106.704	30.0606
rs9375703	G	T	G	T	0.0193	0.0191202	0.338015	0.677329	FALSE	FALSE	FALSE	finngen_R10_I9_MI_STRICT	6	130065826	0.0109003	369139	0.0794127	Myocardial infarction, strict || id:finngen_R10_I9_MI_STRICT	Myocardial infarction, strict	Myocardial infarction, strict || ||	TRUE	MedicineITLab	6	130386971	0.0025	3.28e-14	318818	ukb-bub35-ALT	ALT || id:ukb-bub35-ALT	TRUE	reported	MedicineITLab	2	TRUE			0.000186902	318818	8.33521e-06	369139	TRUE	8.16938e-06	0.000166697	53.1546	106.704	59.5984
rs9521719	A	G	A	G	-0.015	0.0170201	0.403468	0.371274	FALSE	FALSE	FALSE	finngen_R10_I9_MI_STRICT	13	110365437	0.0105746	369139	0.107503	Myocardial infarction, strict || id:finngen_R10_I9_MI_STRICT	Myocardial infarction, strict	Myocardial infarction, strict || ||	TRUE	MedicineITLab	13	111017784	0.0024	6.249e-10	318818	ukb-bub35-ALT	ALT || id:ukb-bub35-ALT	TRUE	reported	MedicineITLab	2	TRUE			0.000122509	318818	7.01788e-06	369139	TRUE	0.000496929	0.000108307	34.5337	106.704	39.0625
rs9653945	A	G	A	G	-0.0181	-0.0127706	0.344709	0.36841	FALSE	FALSE	FALSE	finngen_R10_I9_MI_STRICT	3	142941864	0.0106033	369139	0.228438	Myocardial infarction, strict || id:finngen_R10_I9_MI_STRICT	Myocardial infarction, strict	Myocardial infarction, strict || ||	TRUE	MedicineITLab	3	142660706	0.0025	4.573e-13	318818	ukb-bub35-ALT	ALT || id:ukb-bub35-ALT	TRUE	reported	MedicineITLab	2	TRUE			0.000164386	318818	3.92963e-06	369139	TRUE	7.34867e-06	0.000148004	47.1931	106.704	52.4176
rs9663238	G	A	G	A	0.0326	0.00160231	0.32328	0.750885	FALSE	FALSE	FALSE	finngen_R10_I9_MI_STRICT	10	69223873	0.0118057	369139	0.89204	Myocardial infarction, strict || id:finngen_R10_I9_MI_STRICT	Myocardial infarction, strict	Myocardial infarction, strict || ||	TRUE	MedicineITLab	10	70983629	0.0026	1.672e-36	318818	ukb-bub35-ALT	ALT || id:ukb-bub35-ALT	TRUE	reported	MedicineITLab	2	TRUE			0.000492872	318818	4.99025e-08	369139	TRUE	9.77683e-20	0.000465	148.318	106.704	157.213
rs9862438	T	C	T	C	0.0137	-0.00367896	0.411045	0.404433	FALSE	FALSE	FALSE	finngen_R10_I9_MI_STRICT	3	126191538	0.0104143	369139	0.723894	Myocardial infarction, strict || id:finngen_R10_I9_MI_STRICT	Myocardial infarction, strict	Myocardial infarction, strict || ||	TRUE	MedicineITLab	3	125910381	0.0024	1.413e-08	318818	ukb-bub35-ALT	ALT || id:ukb-bub35-ALT	TRUE	reported	MedicineITLab	2	TRUE			0.000102196	318818	3.38067e-07	369139	TRUE	8.11904e-05	9.08746e-05	28.9749	106.704	32.5851
rs9865654	G	A	G	A	-0.0138	-0.0211772	0.429661	0.493457	FALSE	FALSE	FALSE	finngen_R10_I9_MI_STRICT	3	13387081	0.0102116	369139	0.0380943	Myocardial infarction, strict || id:finngen_R10_I9_MI_STRICT	Myocardial infarction, strict	Myocardial infarction, strict || ||	TRUE	MedicineITLab	3	13428581	0.0024	1.054e-08	318818	ukb-bub35-ALT	ALT || id:ukb-bub35-ALT	TRUE	reported	MedicineITLab	2	TRUE			0.000103693	318818	1.16508e-05	369139	TRUE	0.00510881	9.33356e-05	29.7596	106.704	33.0625
rs10019888	G	A	G	A	-0.0235	-0.0169918	0.164648	0.135371	FALSE	FALSE	FALSE	finngen_R10_I9_MI_STRICT	4	26061368	0.0149694	369139	0.25633	Myocardial infarction, strict || id:finngen_R10_I9_MI_STRICT	Myocardial infarction, strict	Myocardial infarction, strict || ||	TRUE	MedicineITLab	4	26062990	0.0034	3.132e-12	290198	ukb-bub35-APOA	APOA || id:ukb-bub35-APOA	TRUE	reported	MedicineITLab	2	TRUE			0.000164594	290198	3.49045e-06	369139	TRUE	9.94075e-06	0.000151912	44.0909	106.704	47.7725
rs10162642	A	G	A	G	-0.062	-0.0264865	0.215277	0.145128	FALSE	FALSE	FALSE	finngen_R10_I9_MI_STRICT	15	58284964	0.0144751	369139	0.0672806	Myocardial infarction, strict || id:finngen_R10_I9_MI_STRICT	Myocardial infarction, strict	Myocardial infarction, strict || ||	TRUE	MedicineITLab	15	58577163	0.003	6.44e-92	290198	ukb-bub35-APOA	APOA || id:ukb-bub35-APOA	TRUE	reported	MedicineITLab	2	TRUE			0.00146964	290198	9.07015e-06	369139	TRUE	4.75421e-46	0.00129876	377.384	106.704	427.111
rs10242866	T	C	T	C	-0.0274	0.011742	0.407211	0.296643	FALSE	FALSE	FALSE	finngen_R10_I9_MI_STRICT	7	17880990	0.0111715	369139	0.293229	Myocardial infarction, strict || id:finngen_R10_I9_MI_STRICT	Myocardial infarction, strict	Myocardial infarction, strict || ||	TRUE	MedicineITLab	7	17920613	0.0025	6.662e-27	290198	ukb-bub35-APOA	APOA || id:ukb-bub35-APOA	TRUE	reported	MedicineITLab	2	TRUE			0.000413761	290198	2.99276e-06	369139	TRUE	6.2452e-14	0.000362452	105.22	106.704	120.122
rs10458643	A	G	A	G	-0.0141	0.0216061	0.46354	0.589727	FALSE	FALSE	FALSE	finngen_R10_I9_MI_STRICT	10	79392512	0.0104091	369139	0.0379228	Myocardial infarction, strict || id:finngen_R10_I9_MI_STRICT	Myocardial infarction, strict	Myocardial infarction, strict || ||	TRUE	MedicineITLab	10	81152268	0.0025	2.347e-08	290198	ukb-bub35-APOA	APOA || id:ukb-bub35-APOA	TRUE	reported	MedicineITLab	2	TRUE			0.000109602	290198	1.16717e-05	369139	TRUE	0.00447012	9.88764e-05	28.6964	106.704	31.8096
rs10489044	G	A	G	A	-0.0203	0.00362092	0.193088	0.151171	FALSE	FALSE	FALSE	finngen_R10_I9_MI_STRICT	4	87055235	0.0142961	369139	0.800051	Myocardial infarction, strict || id:finngen_R10_I9_MI_STRICT	Myocardial infarction, strict	Myocardial infarction, strict || ||	TRUE	MedicineITLab	4	87976387	0.0032	1.529e-10	290198	ukb-bub35-APOA	APOA || id:ukb-bub35-APOA	TRUE	reported	MedicineITLab	2	TRUE			0.000138657	290198	1.73786e-07	369139	TRUE	4.68316e-06	0.000128411	37.2693	106.704	40.2432
rs10503663	G	A	G	A	0.032	0.0360597	0.0599597	0.0826208	FALSE	FALSE	FALSE	finngen_R10_I9_MI_STRICT	8	19744009	0.0186	369139	0.0525388	Myocardial infarction, strict || id:finngen_R10_I9_MI_STRICT	Myocardial infarction, strict	Myocardial infarction, strict || ||	TRUE	MedicineITLab	8	19601520	0.0052	8.749e-10	290198	ukb-bub35-APOA	APOA || id:ukb-bub35-APOA	TRUE	reported	MedicineITLab	2	TRUE			0.00013048	290198	1.01818e-05	369139	TRUE	0.000905758	0.000115435	33.5025	106.704	37.8698
rs1055582	T	C	T	C	0.0173	-0.00577599	0.499096	0.409504	FALSE	FALSE	FALSE	finngen_R10_I9_MI_STRICT	4	39698553	0.0103879	369139	0.578189	Myocardial infarction, strict || id:finngen_R10_I9_MI_STRICT	Myocardial infarction, strict	Myocardial infarction, strict || ||	TRUE	MedicineITLab	4	39700173	0.0025	5.137e-12	290198	ukb-bub35-APOA	APOA || id:ukb-bub35-APOA	TRUE	reported	MedicineITLab	2	TRUE			0.000164987	290198	8.37547e-07	369139	TRUE	1.51846e-06	0.000149645	43.4327	106.704	47.8864
rs1056441	C	T	C	T	-0.0183	-0.00149395	0.319617	0.74521	FALSE	FALSE	FALSE	finngen_R10_I9_MI_STRICT	20	63738996	0.0117336	369139	0.898685	Myocardial infarction, strict || id:finngen_R10_I9_MI_STRICT	Myocardial infarction, strict	Myocardial infarction, strict || ||	TRUE	MedicineITLab	20	62370349	0.0027	7.488e-12	290198	ukb-bub35-APOA	APOA || id:ukb-bub35-APOA	TRUE	reported	MedicineITLab	2	TRUE			0.000158276	290198	4.39159e-08	369139	TRUE	6.13878e-07	0.000145652	42.2737	106.704	45.9383
rs10752898	C	T	C	T	0.0138	0.0162526	0.446457	0.580617	FALSE	FALSE	FALSE	finngen_R10_I9_MI_STRICT	1	183108761	0.0103304	369139	0.115656	Myocardial infarction, strict || id:finngen_R10_I9_MI_STRICT	Myocardial infarction, strict	Myocardial infarction, strict || ||	TRUE	MedicineITLab	1	183077896	0.0025	3.783e-08	290198	ukb-bub35-APOA	APOA || id:ukb-bub35-APOA	TRUE	reported	MedicineITLab	2	TRUE			0.000104988	290198	6.70534e-06	369139	TRUE	0.00202557	9.41281e-05	27.3182	106.704	30.4704
rs10761737	C	T	C	T	0.0162	-0.00302537	0.413929	0.385202	FALSE	FALSE	FALSE	finngen_R10_I9_MI_STRICT	10	63292445	0.0105022	369139	0.773293	Myocardial infarction, strict || id:finngen_R10_I9_MI_STRICT	Myocardial infarction, strict	Myocardial infarction, strict || ||	TRUE	MedicineITLab	10	65052205	0.0025	1.679e-10	290198	ukb-bub35-APOA	APOA || id:ukb-bub35-APOA	TRUE	reported	MedicineITLab	2	TRUE			0.000144676	290198	2.24806e-07	369139	TRUE	3.20286e-06	0.000127332	36.9558	106.704	41.9904
rs1077835	G	A	G	A	0.1524	0.0232198	0.228478	0.256515	FALSE	FALSE	FALSE	finngen_R10_I9_MI_STRICT	15	58431227	0.0117291	369139	0.0477397	Myocardial infarction, strict || id:finngen_R10_I9_MI_STRICT	Myocardial infarction, strict	Myocardial infarction, strict || ||	TRUE	MedicineITLab	15	58723426	0.003	1e-200	290198	ukb-bub35-APOA	APOA || id:ukb-bub35-APOA	TRUE	reported	MedicineITLab	2	TRUE			0.00881436	290198	1.06168e-05	369139	TRUE	6.34318e-294	0.00818828	2395.82	106.704	2580.64
rs10846506	T	G	T	G	0.0553	-0.00928612	0.0951781	0.113522	FALSE	FALSE	FALSE	finngen_R10_I9_MI_STRICT	12	123293268	0.0161466	369139	0.565214	Myocardial infarction, strict || id:finngen_R10_I9_MI_STRICT	Myocardial infarction, strict	Myocardial infarction, strict || ||	TRUE	MedicineITLab	12	123777815	0.0043	2.463e-38	290198	ukb-bub35-APOA	APOA || id:ukb-bub35-APOA	TRUE	reported	MedicineITLab	2	TRUE			0.000569606	290198	8.96022e-07	369139	TRUE	2.4592e-20	0.000526721	152.933	106.704	165.392
rs10879184	T	C	T	C	-0.0155	0.0200481	0.488023	0.611265	FALSE	FALSE	FALSE	finngen_R10_I9_MI_STRICT	12	70712868	0.0105187	369139	0.0566578	Myocardial infarction, strict || id:finngen_R10_I9_MI_STRICT	Myocardial infarction, strict	Myocardial infarction, strict || ||	TRUE	MedicineITLab	12	71106648	0.0025	7.872e-10	290198	ukb-bub35-APOA	APOA || id:ukb-bub35-APOA	TRUE	reported	MedicineITLab	2	TRUE			0.000132445	290198	9.8408e-06	369139	TRUE	0.000739421	0.000120056	34.844	106.704	38.44
rs11021232	C	T	C	T	-0.0195	0.00154871	0.17947	0.170619	FALSE	FALSE	FALSE	finngen_R10_I9_MI_STRICT	11	95587644	0.0136204	369139	0.909472	Myocardial infarction, strict || id:finngen_R10_I9_MI_STRICT	Myocardial infarction, strict	Myocardial infarction, strict || ||	TRUE	MedicineITLab	11	95320808	0.0033	2.2e-09	290198	ukb-bub35-APOA	APOA || id:ukb-bub35-APOA	TRUE	reported	MedicineITLab	2	TRUE			0.000120309	290198	3.50246e-08	369139	TRUE	1.38711e-05	0.000111992	32.5032	106.704	34.9174
rs11039447	A	G	A	G	-0.0161	-0.00327532	0.440143	0.638585	FALSE	FALSE	FALSE	finngen_R10_I9_MI_STRICT	11	47896079	0.0106464	369139	0.758352	Myocardial infarction, strict || id:finngen_R10_I9_MI_STRICT	Myocardial infarction, strict	Myocardial infarction, strict || ||	TRUE	MedicineITLab	11	47917631	0.0025	1.691e-10	290198	ukb-bub35-APOA	APOA || id:ukb-bub35-APOA	TRUE	reported	MedicineITLab	2	TRUE			0.000142895	290198	2.56398e-07	369139	TRUE	3.94141e-06	0.000127748	37.0766	106.704	41.4736
rs11045172	C	A	C	A	0.0288	0.00128414	0.193301	0.21737	FALSE	FALSE	FALSE	finngen_R10_I9_MI_STRICT	12	20317287	0.0124291	369139	0.917711	Myocardial infarction, strict || id:finngen_R10_I9_MI_STRICT	Myocardial infarction, strict	Myocardial infarction, strict || ||	TRUE	MedicineITLab	12	20470221	0.0032	1.17e-19	290198	ukb-bub35-APOA	APOA || id:ukb-bub35-APOA	TRUE	reported	MedicineITLab	2	TRUE			0.000279044	290198	2.89173e-08	369139	TRUE	2.64125e-11	0.000258679	75.0869	106.704	81
rs11057390	G	T	G	T	0.019	-0.0131011	0.299666	0.245956	FALSE	FALSE	FALSE	finngen_R10_I9_MI_STRICT	12	123899266	0.0119255	369139	0.271951	Myocardial infarction, strict || id:finngen_R10_I9_MI_STRICT	Myocardial infarction, strict	Myocardial infarction, strict || ||	TRUE	MedicineITLab	12	124383813	0.0027	3.543e-12	290198	ukb-bub35-APOA	APOA || id:ukb-bub35-APOA	TRUE	reported	MedicineITLab	2	TRUE			0.000170614	290198	3.26944e-06	369139	TRUE	5.72186e-06	0.000151523	43.9782	106.704	49.5199
rs11161245	C	T	C	T	0.0143	0.00249176	0.430571	0.649901	FALSE	FALSE	FALSE	finngen_R10_I9_MI_STRICT	15	25860642	0.0107415	369139	0.816557	Myocardial infarction, strict || id:finngen_R10_I9_MI_STRICT	Myocardial infarction, strict	Myocardial infarction, strict || ||	TRUE	MedicineITLab	15	26105789	0.0025	2.072e-08	290198	ukb-bub35-APOA	APOA || id:ukb-bub35-APOA	TRUE	reported	MedicineITLab	2	TRUE			0.000112733	290198	1.45779e-07	369139	TRUE	3.69204e-05	0.000100274	29.1019	106.704	32.7184
rs111849006	A	G	A	G	0.0195	-0.00199174	0.175362	0.156041	FALSE	FALSE	FALSE	finngen_R10_I9_MI_STRICT	14	52115175	0.0141417	369139	0.887995	Myocardial infarction, strict || id:finngen_R10_I9_MI_STRICT	Myocardial infarction, strict	Myocardial infarction, strict || ||	TRUE	MedicineITLab	14	52581893	0.0033	4.738e-09	290198	ukb-bub35-APOA	APOA || id:ukb-bub35-APOA	TRUE	reported	MedicineITLab	2	TRUE			0.000120309	290198	5.37371e-08	369139	TRUE	1.50545e-05	0.000109976	31.9181	106.704	34.9174
rs112001035	A	G	A	G	-0.0541	0.0407964	0.0580758	0.0797642	FALSE	FALSE	FALSE	finngen_R10_I9_MI_STRICT	17	68827664	0.0189318	369139	0.0311688	Myocardial infarction, strict || id:finngen_R10_I9_MI_STRICT	Myocardial infarction, strict	Myocardial infarction, strict || ||	TRUE	MedicineITLab	17	66823805	0.0054	6.898e-24	290198	ukb-bub35-APOA	APOA || id:ukb-bub35-APOA	TRUE	reported	MedicineITLab	2	TRUE			0.000345753	290198	1.25796e-05	369139	TRUE	1.30974e-09	0.000320211	92.9536	106.704	100.371
rs11216920	G	A	G	A	0.026	0.0270674	0.0866102	0.0849318	FALSE	FALSE	FALSE	finngen_R10_I9_MI_STRICT	11	118591839	0.0183647	369139	0.140512	Myocardial infarction, strict || id:finngen_R10_I9_MI_STRICT	Myocardial infarction, strict	Myocardial infarction, strict || ||	TRUE	MedicineITLab	11	118462554	0.0045	7.056e-09	290198	ukb-bub35-APOA	APOA || id:ukb-bub35-APOA	TRUE	reported	MedicineITLab	2	TRUE			0.000115022	290198	5.88485e-06	369139	TRUE	0.00082203	0.000106955	31.0413	106.704	33.3827
rs11218725	G	A	G	A	0.0244	0.00791744	0.374598	0.37618	FALSE	FALSE	FALSE	finngen_R10_I9_MI_STRICT	11	122638529	0.0105803	369139	0.454267	Myocardial infarction, strict || id:finngen_R10_I9_MI_STRICT	Myocardial infarction, strict	Myocardial infarction, strict || ||	TRUE	MedicineITLab	11	122509237	0.0026	2.657e-21	290198	ukb-bub35-APOA	APOA || id:ukb-bub35-APOA	TRUE	reported	MedicineITLab	2	TRUE			0.000303396	290198	1.517e-06	369139	TRUE	6.79418e-11	0.000278955	80.9743	106.704	88.071
rs112259268	A	C	A	C	-0.1587	0.0585909	0.0273469	0.0319704	FALSE	FALSE	FALSE	finngen_R10_I9_MI_STRICT	17	43797377	0.0289456	369139	0.0429527	Myocardial infarction, strict || id:finngen_R10_I9_MI_STRICT	Myocardial infarction, strict	Myocardial infarction, strict || ||	TRUE	MedicineITLab	17	41874745	0.0075	1.39e-98	290198	ukb-bub35-APOA	APOA || id:ukb-bub35-APOA	TRUE	reported	MedicineITLab	2	TRUE			0.00154053	290198	1.10995e-05	369139	TRUE	1.48989e-47	0.00133983	389.335	106.704	447.746
rs11226108	C	G	C	G	-0.0199	-0.030579	0.190438	0.183003	FALSE	TRUE	FALSE	finngen_R10_I9_MI_STRICT	11	104000027	0.0132619	369139	0.0211232	Myocardial infarction, strict || id:finngen_R10_I9_MI_STRICT	Myocardial infarction, strict	Myocardial infarction, strict || ||	TRUE	MedicineITLab	11	103870755	0.0032	3.636e-10	290198	ukb-bub35-APOA	APOA || id:ukb-bub35-APOA	TRUE	reported	MedicineITLab	2	TRUE			0.000133247	290198	1.44026e-05	369139	TRUE	0.00178834	0.000122107	35.4392	106.704	38.6729
rs112390731	A	G	A	G	-0.0532	0.0057075	0.0196642	0.0100122	FALSE	FALSE	FALSE	finngen_R10_I9_MI_STRICT	4	108786842	0.0514056	369139	0.911593	Myocardial infarction, strict || id:finngen_R10_I9_MI_STRICT	Myocardial infarction, strict	Myocardial infarction, strict || ||	TRUE	MedicineITLab	4	109707998	0.0091	4.67e-09	290198	ukb-bub35-APOA	APOA || id:ukb-bub35-APOA	TRUE	reported	MedicineITLab	2	TRUE			0.00011776	290198	3.33951e-08	369139	TRUE	1.70353e-05	0.00010912	31.6696	106.704	34.1775
rs113933516	G	A	G	A	-0.0201	0.0150612	0.203116	0.234595	FALSE	FALSE	FALSE	finngen_R10_I9_MI_STRICT	16	68839567	0.0120516	369139	0.2114	Myocardial infarction, strict || id:finngen_R10_I9_MI_STRICT	Myocardial infarction, strict	Myocardial infarction, strict || ||	TRUE	MedicineITLab	16	68873470	0.0031	7.92e-11	290198	ukb-bub35-APOA	APOA || id:ukb-bub35-APOA	TRUE	reported	MedicineITLab	2	TRUE			0.000144849	290198	4.23097e-06	369139	TRUE	5.76396e-05	0.000130786	37.9585	106.704	42.0406
rs11662253	T	C	T	C	-0.0249	0.0227298	0.117988	0.104317	FALSE	FALSE	FALSE	finngen_R10_I9_MI_STRICT	18	22079592	0.0167263	369139	0.174172	Myocardial infarction, strict || id:finngen_R10_I9_MI_STRICT	Myocardial infarction, strict	Myocardial infarction, strict || ||	TRUE	MedicineITLab	18	19659553	0.0039	1.173e-10	290198	ukb-bub35-APOA	APOA || id:ukb-bub35-APOA	TRUE	reported	MedicineITLab	2	TRUE			0.000140448	290198	5.00267e-06	369139	TRUE	0.000106378	0.000129045	37.4532	106.704	40.7633
rs11664369	T	C	T	C	-0.0246	0.0302139	0.268438	0.200253	FALSE	FALSE	FALSE	finngen_R10_I9_MI_STRICT	18	60071840	0.0127984	369139	0.0182373	Myocardial infarction, strict || id:finngen_R10_I9_MI_STRICT	Myocardial infarction, strict	Myocardial infarction, strict || ||	TRUE	MedicineITLab	18	57739072	0.0028	2.223e-18	290198	ukb-bub35-APOA	APOA || id:ukb-bub35-APOA	TRUE	reported	MedicineITLab	2	TRUE			0.000265918	290198	1.50976e-05	369139	TRUE	5.5186e-07	0.000237681	68.9906	106.704	77.1888
rs11773763	T	C	T	C	0.0184	-0.0273381	0.319177	0.313657	FALSE	FALSE	FALSE	finngen_R10_I9_MI_STRICT	7	50231903	0.0109632	369139	0.0126447	Myocardial infarction, strict || id:finngen_R10_I9_MI_STRICT	Myocardial infarction, strict	Myocardial infarction, strict || ||	TRUE	MedicineITLab	7	50271499	0.0027	6.022e-12	290198	ukb-bub35-APOA	APOA || id:ukb-bub35-APOA	TRUE	reported	MedicineITLab	2	TRUE			0.00016001	290198	1.68448e-05	369139	TRUE	0.000571804	0.00014714	42.7058	106.704	46.4417
rs11775808	C	T	C	T	-0.016	0.0203049	0.342532	0.320568	FALSE	FALSE	FALSE	finngen_R10_I9_MI_STRICT	8	70422612	0.0109621	369139	0.0639853	Myocardial infarction, strict || id:finngen_R10_I9_MI_STRICT	Myocardial infarction, strict	Myocardial infarction, strict || ||	TRUE	MedicineITLab	8	71334847	0.0027	1.818e-09	290198	ukb-bub35-APOA	APOA || id:ukb-bub35-APOA	TRUE	reported	MedicineITLab	2	TRUE			0.000120995	290198	9.29443e-06	369139	TRUE	0.00135028	0.000115304	33.4647	106.704	35.1166
rs11789603	T	C	T	C	0.0785	-0.0445245	0.10995	0.0753607	FALSE	FALSE	FALSE	finngen_R10_I9_MI_STRICT	9	104884738	0.0193923	369139	0.0216765	Myocardial infarction, strict || id:finngen_R10_I9_MI_STRICT	Myocardial infarction, strict	Myocardial infarction, strict || ||	TRUE	MedicineITLab	9	107647019	0.004	2.901e-86	290198	ukb-bub35-APOA	APOA || id:ukb-bub35-APOA	TRUE	reported	MedicineITLab	2	TRUE			0.00132542	290198	1.42806e-05	369139	TRUE	1.5361e-39	0.00120609	350.425	106.704	385.141
rs12229372	C	T	C	T	0.0302	0.0125068	0.102737	0.154706	FALSE	FALSE	FALSE	finngen_R10_I9_MI_STRICT	12	124855444	0.0142513	369139	0.380168	Myocardial infarction, strict || id:finngen_R10_I9_MI_STRICT	Myocardial infarction, strict	Myocardial infarction, strict || ||	TRUE	MedicineITLab	12	125339990	0.0042	6.73e-13	290198	ukb-bub35-APOA	APOA || id:ukb-bub35-APOA	TRUE	reported	MedicineITLab	2	TRUE			0.000178134	290198	2.08639e-06	369139	TRUE	1.60399e-06	0.000168148	48.804	106.704	51.7029
rs12273363	C	T	C	T	-0.0214	0.0125518	0.200193	0.239787	FALSE	FALSE	FALSE	finngen_R10_I9_MI_STRICT	11	27723312	0.0119566	369139	0.293822	Myocardial infarction, strict || id:finngen_R10_I9_MI_STRICT	Myocardial infarction, strict	Myocardial infarction, strict || ||	TRUE	MedicineITLab	11	27744859	0.0031	4.781e-12	290198	ukb-bub35-APOA	APOA || id:ukb-bub35-APOA	TRUE	reported	MedicineITLab	2	TRUE			0.000164188	290198	2.98544e-06	369139	TRUE	7.87058e-06	0.000146653	42.5644	106.704	47.6545
rs12379205	T	C	T	C	0.0261	0.00758071	0.175148	0.180323	FALSE	FALSE	FALSE	finngen_R10_I9_MI_STRICT	9	104977031	0.0133275	369139	0.56949	Myocardial infarction, strict || id:finngen_R10_I9_MI_STRICT	Myocardial infarction, strict	Myocardial infarction, strict || ||	TRUE	MedicineITLab	9	107739312	0.0033	2.066e-15	290198	ukb-bub35-APOA	APOA || id:ukb-bub35-APOA	TRUE	reported	MedicineITLab	2	TRUE			0.00021551	290198	8.76465e-07	369139	TRUE	3.01912e-08	0.00019683	57.1306	106.704	62.5537
rs12443634	C	A	C	A	0.0287	-0.0184869	0.284032	0.677355	FALSE	FALSE	FALSE	finngen_R10_I9_MI_STRICT	16	81490669	0.0109309	369139	0.0907883	Myocardial infarction, strict || id:finngen_R10_I9_MI_STRICT	Myocardial infarction, strict	Myocardial infarction, strict || ||	TRUE	MedicineITLab	16	81524274	0.0028	5.599e-25	290198	ukb-bub35-APOA	APOA || id:ukb-bub35-APOA	TRUE	reported	MedicineITLab	2	TRUE			0.000361909	290198	7.74864e-06	369139	TRUE	5.87144e-11	0.000335008	97.2504	106.704	105.062
rs12479820	T	C	T	C	-0.0286	0.0309987	0.156056	0.135651	FALSE	FALSE	FALSE	finngen_R10_I9_MI_STRICT	20	17615574	0.0149366	369139	0.0379533	Myocardial infarction, strict || id:finngen_R10_I9_MI_STRICT	Myocardial infarction, strict	Myocardial infarction, strict || ||	TRUE	MedicineITLab	20	17596219	0.0034	9.722e-17	290198	ukb-bub35-APOA	APOA || id:ukb-bub35-APOA	TRUE	reported	MedicineITLab	2	TRUE			0.000243768	290198	1.16678e-05	369139	TRUE	8.79165e-07	0.000215455	62.5376	106.704	70.7578
rs12485478	G	A	G	A	-0.0577	0.0022105	0.0285153	0.0274532	FALSE	FALSE	FALSE	finngen_R10_I9_MI_STRICT	3	12309724	0.0311809	369139	0.943483	Myocardial infarction, strict || id:finngen_R10_I9_MI_STRICT	Myocardial infarction, strict	Myocardial infarction, strict || ||	TRUE	MedicineITLab	3	12351223	0.0078	1.111e-13	290198	ukb-bub35-APOA	APOA || id:ukb-bub35-APOA	TRUE	reported	MedicineITLab	2	TRUE			0.000188534	290198	1.3615e-08	369139	TRUE	4.06858e-08	0.000184457	53.5386	106.704	54.7221
rs12486405	T	C	T	C	0.0169	0.00305052	0.304158	0.190413	FALSE	FALSE	FALSE	finngen_R10_I9_MI_STRICT	3	152315916	0.0130252	369139	0.814829	Myocardial infarction, strict || id:finngen_R10_I9_MI_STRICT	Myocardial infarction, strict	Myocardial infarction, strict || ||	TRUE	MedicineITLab	3	152033705	0.0027	4.043e-10	290198	ukb-bub35-APOA	APOA || id:ukb-bub35-APOA	TRUE	reported	MedicineITLab	2	TRUE			0.000134988	290198	1.48591e-07	369139	TRUE	5.95601e-06	0.000120896	35.0879	106.704	39.1783
rs12575456	A	G	A	G	0.0371	0.0115268	0.3301	0.404614	FALSE	FALSE	FALSE	finngen_R10_I9_MI_STRICT	11	47304522	0.010439	369139	0.269506	Myocardial infarction, strict || id:finngen_R10_I9_MI_STRICT	Myocardial infarction, strict	Myocardial infarction, strict || ||	TRUE	MedicineITLab	11	47326073	0.0027	3.826e-44	290198	ukb-bub35-APOA	APOA || id:ukb-bub35-APOA	TRUE	reported	MedicineITLab	2	TRUE			0.000650199	290198	3.30302e-06	369139	TRUE	1.32615e-21	0.000608742	176.762	106.704	188.808
rs12702510	T	C	T	C	-0.03	0.0270031	0.301703	0.660141	FALSE	FALSE	FALSE	finngen_R10_I9_MI_STRICT	7	6445565	0.010813	369139	0.012515	Myocardial infarction, strict || id:finngen_R10_I9_MI_STRICT	Myocardial infarction, strict	Myocardial infarction, strict || ||	TRUE	MedicineITLab	7	6485196	0.0027	4.615e-28	290198	ukb-bub35-APOA	APOA || id:ukb-bub35-APOA	TRUE	reported	MedicineITLab	2	TRUE			0.000425245	290198	1.68943e-05	369139	TRUE	2.80564e-11	0.000379221	110.09	106.704	123.457
rs12712070	A	C	A	C	0.0151	-0.0114823	0.361054	0.317757	FALSE	FALSE	FALSE	finngen_R10_I9_MI_STRICT	2	100164777	0.0110211	369139	0.29748	Myocardial infarction, strict || id:finngen_R10_I9_MI_STRICT	Myocardial infarction, strict	Myocardial infarction, strict || ||	TRUE	MedicineITLab	2	100781239	0.0026	5.72e-09	290198	ukb-bub35-APOA	APOA || id:ukb-bub35-APOA	TRUE	reported	MedicineITLab	2	TRUE			0.000116216	290198	2.94049e-06	369139	TRUE	0.000257912	0.000105201	30.5321	106.704	33.7293
rs12908761	G	A	G	A	0.0359	0.00656547	0.0983467	0.0966317	FALSE	FALSE	FALSE	finngen_R10_I9_MI_STRICT	15	58423448	0.017423	369139	0.706303	Myocardial infarction, strict || id:finngen_R10_I9_MI_STRICT	Myocardial infarction, strict	Myocardial infarction, strict || ||	TRUE	MedicineITLab	15	58715647	0.0042	2.252e-17	290198	ukb-bub35-APOA	APOA || id:ukb-bub35-APOA	TRUE	reported	MedicineITLab	2	TRUE			0.000251704	290198	3.84679e-07	369139	TRUE	7.97615e-10	0.000228569	66.3451	106.704	73.0618
rs12909187	C	T	C	T	0.0159	0.00444118	0.361838	0.617333	FALSE	FALSE	FALSE	finngen_R10_I9_MI_STRICT	15	75165532	0.0105174	369139	0.672829	Myocardial infarction, strict || id:finngen_R10_I9_MI_STRICT	Myocardial infarction, strict	Myocardial infarction, strict || ||	TRUE	MedicineITLab	15	75457873	0.0026	8.058e-10	290198	ukb-bub35-APOA	APOA || id:ukb-bub35-APOA	TRUE	reported	MedicineITLab	2	TRUE			0.000128855	290198	4.8305e-07	369139	TRUE	1.74276e-05	0.000116753	33.8853	106.704	37.3979
rs12926107	G	A	G	A	-0.0146	-0.023874	0.438067	0.307368	FALSE	FALSE	FALSE	finngen_R10_I9_MI_STRICT	16	87970486	0.011058	369139	0.0308518	Myocardial infarction, strict || id:finngen_R10_I9_MI_STRICT	Myocardial infarction, strict	Myocardial infarction, strict || ||	TRUE	MedicineITLab	16	88004092	0.0025	8.564e-09	290198	ukb-bub35-APOA	APOA || id:ukb-bub35-APOA	TRUE	reported	MedicineITLab	2	TRUE			0.000117512	290198	1.26271e-05	369139	TRUE	0.0033107	0.000104945	30.4577	106.704	34.1056
rs12928099	A	C	A	C	0.0163	-0.0365839	0.287005	0.282421	FALSE	FALSE	FALSE	finngen_R10_I9_MI_STRICT	16	15056648	0.0113947	369139	0.00132452	Myocardial infarction, strict || id:finngen_R10_I9_MI_STRICT	Myocardial infarction, strict	Myocardial infarction, strict || ||	TRUE	MedicineITLab	16	15150505	0.0028	3.463e-09	290198	ukb-bub35-APOA	APOA || id:ukb-bub35-APOA	TRUE	reported	MedicineITLab	2	TRUE			0.000116766	290198	2.79238e-05	369139	TRUE	0.0260311	0.000108738	31.5588	106.704	33.889
rs12939472	T	C	T	C	0.0151	-0.000334086	0.387319	0.388074	FALSE	FALSE	FALSE	finngen_R10_I9_MI_STRICT	17	7569415	0.0104956	369139	0.974607	Myocardial infarction, strict || id:finngen_R10_I9_MI_STRICT	Myocardial infarction, strict	Myocardial infarction, strict || ||	TRUE	MedicineITLab	17	7472733	0.0026	5.697e-09	290198	ukb-bub35-APOA	APOA || id:ukb-bub35-APOA	TRUE	reported	MedicineITLab	2	TRUE			0.000116216	290198	2.74482e-09	369139	TRUE	1.52987e-05	0.000108215	31.4069	106.704	33.7293
rs12976739	A	G	A	G	0.0259	-3.85749e-05	0.39677	0.446682	FALSE	FALSE	FALSE	finngen_R10_I9_MI_STRICT	19	8396779	0.0103313	369139	0.997021	Myocardial infarction, strict || id:finngen_R10_I9_MI_STRICT	Myocardial infarction, strict	Myocardial infarction, strict || ||	TRUE	MedicineITLab	19	8461663	0.0026	4.213e-24	290198	ukb-bub35-APOA	APOA || id:ukb-bub35-APOA	TRUE	reported	MedicineITLab	2	TRUE			0.000341832	290198	3.7767e-11	369139	TRUE	9.2835e-14	0.000321108	93.2142	106.704	99.2322
rs12984037	T	C	T	C	0.0261	-0.0397766	0.404182	0.41162	FALSE	FALSE	FALSE	finngen_R10_I9_MI_STRICT	19	11157081	0.0104114	369139	0.000133193	Myocardial infarction, strict || id:finngen_R10_I9_MI_STRICT	Myocardial infarction, strict	Myocardial infarction, strict || ||	TRUE	MedicineITLab	19	11267757	0.0025	1.598e-24	290198	ukb-bub35-APOA	APOA || id:ukb-bub35-APOA	TRUE	reported	MedicineITLab	2	TRUE			0.000375445	290198	3.95396e-05	369139	TRUE	1.31646e-07	0.000328097	95.2435	106.704	108.994
rs13101828	G	A	G	A	0.0152	-0.0157687	0.450072	0.466574	FALSE	FALSE	FALSE	finngen_R10_I9_MI_STRICT	4	971932	0.0102925	369139	0.125508	Myocardial infarction, strict || id:finngen_R10_I9_MI_STRICT	Myocardial infarction, strict	Myocardial infarction, strict || ||	TRUE	MedicineITLab	4	965720	0.0025	1.329e-09	290198	ukb-bub35-APOA	APOA || id:ukb-bub35-APOA	TRUE	reported	MedicineITLab	2	TRUE			0.000127368	290198	6.35857e-06	369139	TRUE	0.000411192	0.000114368	33.193	106.704	36.9664
rs13135092	G	A	G	A	-0.0721	-0.00417111	0.079928	0.0177756	FALSE	FALSE	FALSE	finngen_R10_I9_MI_STRICT	4	102276925	0.0392401	369139	0.915347	Myocardial infarction, strict || id:finngen_R10_I9_MI_STRICT	Myocardial infarction, strict	Myocardial infarction, strict || ||	TRUE	MedicineITLab	4	103198082	0.0046	2.833e-55	290198	ukb-bub35-APOA	APOA || id:ukb-bub35-APOA	TRUE	reported	MedicineITLab	2	TRUE			0.000845855	290198	3.06094e-08	369139	TRUE	2.14689e-31	0.000764577	222.047	106.704	245.672
rs1316739	A	G	A	G	-0.0162	0.000527254	0.229213	0.333807	FALSE	FALSE	FALSE	finngen_R10_I9_MI_STRICT	12	93574480	0.0108999	369139	0.961419	Myocardial infarction, strict || id:finngen_R10_I9_MI_STRICT	Myocardial infarction, strict	Myocardial infarction, strict || ||	TRUE	MedicineITLab	12	93968256	0.003	4.19e-08	290198	ukb-bub35-APOA	APOA || id:ukb-bub35-APOA	TRUE	reported	MedicineITLab	2	TRUE			0.000100474	290198	6.3388e-09	369139	TRUE	6.11484e-05	9.27329e-05	26.9132	106.704	29.16
rs13179413	T	C	T	C	-0.0198	-0.00826743	0.281634	0.253322	FALSE	FALSE	FALSE	finngen_R10_I9_MI_STRICT	5	56572270	0.0118615	369139	0.485805	Myocardial infarction, strict || id:finngen_R10_I9_MI_STRICT	Myocardial infarction, strict	Myocardial infarction, strict || ||	TRUE	MedicineITLab	5	55868097	0.0028	2.065e-12	290198	ukb-bub35-APOA	APOA || id:ukb-bub35-APOA	TRUE	reported	MedicineITLab	2	TRUE			0.000172285	290198	1.31605e-06	369139	TRUE	1.3752e-06	0.000158632	46.0417	106.704	50.0051
rs13233394	C	T	C	T	-0.0185	0.0104771	0.207451	0.192327	FALSE	FALSE	FALSE	finngen_R10_I9_MI_STRICT	7	135558492	0.0130116	369139	0.420695	Myocardial infarction, strict || id:finngen_R10_I9_MI_STRICT	Myocardial infarction, strict	Myocardial infarction, strict || ||	TRUE	MedicineITLab	7	135243240	0.0031	1.845e-09	290198	ukb-bub35-APOA	APOA || id:ukb-bub35-APOA	TRUE	reported	MedicineITLab	2	TRUE			0.000122709	290198	1.75644e-06	369139	TRUE	8.45894e-05	0.000112542	32.663	106.704	35.6139
rs133019	G	A	G	A	0.0194	0.00860753	0.482699	0.420925	FALSE	FALSE	FALSE	finngen_R10_I9_MI_STRICT	22	38177028	0.0103619	369139	0.406149	Myocardial infarction, strict || id:finngen_R10_I9_MI_STRICT	Myocardial infarction, strict	Myocardial infarction, strict || ||	TRUE	MedicineITLab	22	38573035	0.0025	9.024e-15	290198	ukb-bub35-APOA	APOA || id:ukb-bub35-APOA	TRUE	reported	MedicineITLab	2	TRUE			0.000207464	290198	1.86935e-06	369139	TRUE	1.47995e-07	0.000187955	54.554	106.704	60.2176
rs13379043	C	T	C	T	0.0245	-0.0383722	0.29185	0.199111	FALSE	FALSE	FALSE	finngen_R10_I9_MI_STRICT	14	73783423	0.0128497	369139	0.00282436	Myocardial infarction, strict || id:finngen_R10_I9_MI_STRICT	Myocardial infarction, strict	Myocardial infarction, strict || ||	TRUE	MedicineITLab	14	74250126	0.0028	6.061e-18	290198	ukb-bub35-APOA	APOA || id:ukb-bub35-APOA	TRUE	reported	MedicineITLab	2	TRUE			0.000263761	290198	2.41574e-05	369139	TRUE	4.97898e-06	0.000248112	72.0189	106.704	76.5625
rs13391980	A	G	A	G	0.0329	-0.00630974	0.12007	0.100271	FALSE	FALSE	FALSE	finngen_R10_I9_MI_STRICT	2	164648331	0.0171057	369139	0.712226	Myocardial infarction, strict || id:finngen_R10_I9_MI_STRICT	Myocardial infarction, strict	Myocardial infarction, strict || ||	TRUE	MedicineITLab	2	165504841	0.0038	8.392e-18	290198	ukb-bub35-APOA	APOA || id:ukb-bub35-APOA	TRUE	reported	MedicineITLab	2	TRUE			0.000258239	290198	3.68598e-07	369139	TRUE	4.57047e-10	0.00022872	66.3889	106.704	74.9591
rs1349852	C	A	C	A	0.0227	0.0253174	0.477604	0.535418	FALSE	FALSE	FALSE	finngen_R10_I9_MI_STRICT	4	68667499	0.0102794	369139	0.013781	Myocardial infarction, strict || id:finngen_R10_I9_MI_STRICT	Myocardial infarction, strict	Myocardial infarction, strict || ||	TRUE	MedicineITLab	4	69533217	0.0025	1.605e-19	290198	ukb-bub35-APOA	APOA || id:ukb-bub35-APOA	TRUE	reported	MedicineITLab	2	TRUE			0.000284025	290198	1.64327e-05	369139	TRUE	2.47307e-07	0.000257128	74.6367	106.704	82.4464
rs1364422	T	C	T	C	-0.032	0.0331974	0.28087	0.287237	FALSE	FALSE	FALSE	finngen_R10_I9_MI_STRICT	7	130761222	0.0112654	369139	0.00321033	Myocardial infarction, strict || id:finngen_R10_I9_MI_STRICT	Myocardial infarction, strict	Myocardial infarction, strict || ||	TRUE	MedicineITLab	7	130445981	0.0028	9.544e-31	290198	ukb-bub35-APOA	APOA || id:ukb-bub35-APOA	TRUE	reported	MedicineITLab	2	TRUE			0.00044988	290198	2.35243e-05	369139	TRUE	4.23364e-11	0.000413659	120.092	106.704	130.612
rs138716	T	C	T	C	-0.0157	-0.0316391	0.290775	0.335994	FALSE	FALSE	FALSE	finngen_R10_I9_MI_STRICT	22	38750522	0.0108503	369139	0.00354585	Myocardial infarction, strict || id:finngen_R10_I9_MI_STRICT	Myocardial infarction, strict	Myocardial infarction, strict || ||	TRUE	MedicineITLab	22	39146527	0.0027	9.985e-09	290198	ukb-bub35-APOA	APOA || id:ukb-bub35-APOA	TRUE	reported	MedicineITLab	2	TRUE			0.000116501	290198	2.30339e-05	369139	TRUE	0.0156804	0.000101665	29.5057	106.704	33.8121
rs1396954	A	G	A	G	-0.0146	-0.0212881	0.482872	0.454937	FALSE	FALSE	FALSE	finngen_R10_I9_MI_STRICT	2	210460234	0.0102879	369139	0.038523	Myocardial infarction, strict || id:finngen_R10_I9_MI_STRICT	Myocardial infarction, strict	Myocardial infarction, strict || ||	TRUE	MedicineITLab	2	211324958	0.0025	5.395e-09	290198	ukb-bub35-APOA	APOA || id:ukb-bub35-APOA	TRUE	reported	MedicineITLab	2	TRUE			0.000117512	290198	1.15992e-05	369139	TRUE	0.00272784	0.000106455	30.8961	106.704	34.1056
rs139915535	G	A	G	A	-0.1438	-0.127463	0.0243595	0.00164432	FALSE	FALSE	FALSE	finngen_R10_I9_MI_STRICT	8	19908722	0.137897	369139	0.355312	Myocardial infarction, strict || id:finngen_R10_I9_MI_STRICT	Myocardial infarction, strict	Myocardial infarction, strict || ||	TRUE	MedicineITLab	8	19766233	0.0086	3.817e-63	290198	ukb-bub35-APOA	APOA || id:ukb-bub35-APOA	TRUE	reported	MedicineITLab	2	TRUE			0.000962523	290198	2.31457e-06	369139	TRUE	1.24117e-32	0.000982892	285.512	106.704	279.59
rs1408579	T	C	T	C	0.0237	-0.0136136	0.478389	0.387896	FALSE	FALSE	FALSE	finngen_R10_I9_MI_STRICT	10	100152437	0.0104965	369139	0.19464	Myocardial infarction, strict || id:finngen_R10_I9_MI_STRICT	Myocardial infarction, strict	Myocardial infarction, strict || ||	TRUE	MedicineITLab	10	101912194	0.0025	5.637e-21	290198	ukb-bub35-APOA	APOA || id:ukb-bub35-APOA	TRUE	reported	MedicineITLab	2	TRUE			0.000309593	290198	4.55688e-06	369139	TRUE	4.59034e-10	0.00028032	81.3707	106.704	89.8704
rs141368429	T	C	T	C	-0.062	0.00373164	0.0538941	0.0269514	FALSE	FALSE	FALSE	finngen_R10_I9_MI_STRICT	11	117351146	0.0323614	369139	0.908198	Myocardial infarction, strict || id:finngen_R10_I9_MI_STRICT	Myocardial infarction, strict	Myocardial infarction, strict || ||	TRUE	MedicineITLab	11	117221862	0.0059	7.249e-26	290198	ukb-bub35-APOA	APOA || id:ukb-bub35-APOA	TRUE	reported	MedicineITLab	2	TRUE			0.000380384	290198	3.60211e-08	369139	TRUE	6.92418e-15	0.000392007	113.804	106.704	110.428
rs143862097	A	C	A	C	-0.0609	0.00073637	0.0134989	0.0211532	FALSE	FALSE	FALSE	finngen_R10_I9_MI_STRICT	15	58761239	0.0354639	369139	0.983434	Myocardial infarction, strict || id:finngen_R10_I9_MI_STRICT	Myocardial infarction, strict	Myocardial infarction, strict || ||	TRUE	MedicineITLab	15	59053438	0.0109	2.188e-08	290198	ukb-bub35-APOA	APOA || id:ukb-bub35-APOA	TRUE	reported	MedicineITLab	2	TRUE			0.000107558	290198	1.16797e-09	369139	TRUE	3.09066e-05	9.87781e-05	28.6678	106.704	31.2163
rs144033177	C	A	C	A	-0.057	-0.0106095	0.0152327	0.0161946	FALSE	FALSE	FALSE	finngen_R10_I9_MI_STRICT	20	590823	0.0405201	369139	0.793451	Myocardial infarction, strict || id:finngen_R10_I9_MI_STRICT	Myocardial infarction, strict	Myocardial infarction, strict || ||	TRUE	MedicineITLab	20	571467	0.0103	3.455e-08	290198	ukb-bub35-APOA	APOA || id:ukb-bub35-APOA	TRUE	reported	MedicineITLab	2	TRUE			0.000105521	290198	1.85721e-07	369139	TRUE	7.2794e-05	9.74743e-05	28.2894	106.704	30.6249
rs149440231	C	T	C	T	-0.0456	-0.0236208	0.0245546	0.0100439	FALSE	FALSE	FALSE	finngen_R10_I9_MI_STRICT	2	160341083	0.0506706	369139	0.641099	Myocardial infarction, strict || id:finngen_R10_I9_MI_STRICT	Myocardial infarction, strict	Myocardial infarction, strict || ||	TRUE	MedicineITLab	2	161197594	0.0082	2.63e-08	290198	ukb-bub35-APOA	APOA || id:ukb-bub35-APOA	TRUE	reported	MedicineITLab	2	TRUE			0.000106553	290198	5.88694e-07	369139	TRUE	0.000117347	9.96083e-05	28.9088	106.704	30.9244
rs150224153	T	C	T	C	-0.1054	-0.00233423	0.0288082	0.0760614	FALSE	FALSE	FALSE	finngen_R10_I9_MI_STRICT	20	44380341	0.0194122	369139	0.904289	Myocardial infarction, strict || id:finngen_R10_I9_MI_STRICT	Myocardial infarction, strict	Myocardial infarction, strict || ||	TRUE	MedicineITLab	20	43008981	0.0076	4.73e-44	290198	ukb-bub35-APOA	APOA || id:ukb-bub35-APOA	TRUE	reported	MedicineITLab	2	TRUE			0.000662331	290198	3.91697e-08	369139	TRUE	7.34659e-25	0.000621631	180.507	106.704	192.333
rs150237291	C	T	C	T	0.0562	-0.0485974	0.0213204	0.0300662	FALSE	FALSE	FALSE	finngen_R10_I9_MI_STRICT	18	49254644	0.0296654	369139	0.101383	Myocardial infarction, strict || id:finngen_R10_I9_MI_STRICT	Myocardial infarction, strict	Myocardial infarction, strict || ||	TRUE	MedicineITLab	18	46781014	0.0085	4.666e-11	290198	ukb-bub35-APOA	APOA || id:ukb-bub35-APOA	TRUE	reported	MedicineITLab	2	TRUE			0.000150618	290198	7.27001e-06	369139	TRUE	0.000113273	0.000131807	38.2549	106.704	43.7154
rs150483923	A	C	A	C	0.0195	-0.0232817	0.221142	0.177438	FALSE	FALSE	FALSE	finngen_R10_I9_MI_STRICT	7	107316716	0.0133757	369139	0.0817542	Myocardial infarction, strict || id:finngen_R10_I9_MI_STRICT	Myocardial infarction, strict	Myocardial infarction, strict || ||	TRUE	MedicineITLab	7	106957161	0.003	9.311e-11	290198	ukb-bub35-APOA	APOA || id:ukb-bub35-APOA	TRUE	reported	MedicineITLab	2	TRUE			0.00014557	290198	8.20739e-06	369139	TRUE	0.00020834	0.000130987	38.0169	106.704	42.25
rs150844304	C	A	C	A	-0.0874	-0.0165848	0.0248753	0.00479773	FALSE	FALSE	FALSE	finngen_R10_I9_MI_STRICT	15	43434427	0.0739782	369139	0.822613	Myocardial infarction, strict || id:finngen_R10_I9_MI_STRICT	Myocardial infarction, strict	Myocardial infarction, strict || ||	TRUE	MedicineITLab	15	43726625	0.0081	2.38e-27	290198	ukb-bub35-APOA	APOA || id:ukb-bub35-APOA	TRUE	reported	MedicineITLab	2	TRUE			0.00040104	290198	1.36152e-07	369139	TRUE	2.29383e-15	0.000370579	107.581	106.704	116.427
rs1601935	T	G	T	G	-0.127	-0.0056661	0.347557	0.615888	FALSE	FALSE	FALSE	finngen_R10_I9_MI_STRICT	15	58379566	0.010547	369139	0.591111	Myocardial infarction, strict || id:finngen_R10_I9_MI_STRICT	Myocardial infarction, strict	Myocardial infarction, strict || ||	TRUE	MedicineITLab	15	58671765	0.0026	1e-200	290198	ukb-bub35-APOA	APOA || id:ukb-bub35-APOA	TRUE	reported	MedicineITLab	2	TRUE			0.0081548	290198	7.81849e-07	369139	TRUE	4.91174e-286	0.00731486	2138.39	106.704	2385.95
rs1603082	C	A	C	A	0.0173	0.0372734	0.337719	0.602014	FALSE	FALSE	FALSE	finngen_R10_I9_MI_STRICT	5	111899607	0.0104587	369139	0.000365443	Myocardial infarction, strict || id:finngen_R10_I9_MI_STRICT	Myocardial infarction, strict	Myocardial infarction, strict || ||	TRUE	MedicineITLab	5	111235304	0.0026	5.914e-11	290198	ukb-bub35-APOA	APOA || id:ukb-bub35-APOA	TRUE	reported	MedicineITLab	2	TRUE			0.000152541	290198	3.44065e-05	369139	TRUE	0.00894376	0.000133881	38.857	106.704	44.2737
rs1686726	C	A	C	A	-0.0274	0.00343148	0.408781	0.603763	FALSE	FALSE	FALSE	finngen_R10_I9_MI_STRICT	12	124066682	0.010473	369139	0.743177	Myocardial infarction, strict || id:finngen_R10_I9_MI_STRICT	Myocardial infarction, strict	Myocardial infarction, strict || ||	TRUE	MedicineITLab	12	124551229	0.0025	3.061e-27	290198	ukb-bub35-APOA	APOA || id:ukb-bub35-APOA	TRUE	reported	MedicineITLab	2	TRUE			0.000413761	290198	2.90826e-07	369139	TRUE	1.43087e-15	0.000362886	105.346	106.704	120.122
rs174566	G	A	G	A	-0.0398	0.00927025	0.345568	0.413204	FALSE	FALSE	FALSE	finngen_R10_I9_MI_STRICT	11	61824890	0.0103671	369139	0.371216	Myocardial infarction, strict || id:finngen_R10_I9_MI_STRICT	Myocardial infarction, strict	Myocardial infarction, strict || ||	TRUE	MedicineITLab	11	61592362	0.0026	4.533e-52	290198	ukb-bub35-APOA	APOA || id:ukb-bub35-APOA	TRUE	reported	MedicineITLab	2	TRUE			0.000806822	290198	2.16611e-06	369139	TRUE	1.80626e-27	0.000716464	208.064	106.704	234.325
rs17762576	C	T	C	T	0.0148	-0.00723339	0.473909	0.447615	FALSE	FALSE	FALSE	finngen_R10_I9_MI_STRICT	15	63297773	0.0103005	369139	0.482531	Myocardial infarction, strict || id:finngen_R10_I9_MI_STRICT	Myocardial infarction, strict	Myocardial infarction, strict || ||	TRUE	MedicineITLab	15	63589972	0.0025	3.809e-09	290198	ukb-bub35-APOA	APOA || id:ukb-bub35-APOA	TRUE	reported	MedicineITLab	2	TRUE			0.000120753	290198	1.33592e-06	369139	TRUE	7.38257e-05	0.000109222	31.6992	106.704	35.0464
rs183078	G	A	G	A	0.016	-0.000508704	0.40191	0.321329	FALSE	FALSE	FALSE	finngen_R10_I9_MI_STRICT	13	48939216	0.0109347	369139	0.962894	Myocardial infarction, strict || id:finngen_R10_I9_MI_STRICT	Myocardial infarction, strict	Myocardial infarction, strict || ||	TRUE	MedicineITLab	13	49513352	0.0025	2.785e-10	290198	ukb-bub35-APOA	APOA || id:ukb-bub35-APOA	TRUE	reported	MedicineITLab	2	TRUE			0.000141126	290198	5.86312e-09	369139	TRUE	1.95756e-06	0.000123074	35.7199	106.704	40.96
rs188099946	T	C	T	C	0.0716	-0.119924	0.0237373	0.00973204	FALSE	FALSE	FALSE	finngen_R10_I9_MI_STRICT	19	44686333	0.0524304	369139	0.0221779	Myocardial infarction, strict || id:finngen_R10_I9_MI_STRICT	Myocardial infarction, strict	Myocardial infarction, strict || ||	TRUE	MedicineITLab	19	45189605	0.0081	1.544e-18	290198	ukb-bub35-APOA	APOA || id:ukb-bub35-APOA	TRUE	reported	MedicineITLab	2	TRUE			0.000269183	290198	1.41727e-05	369139	TRUE	3.46317e-07	0.000237604	68.9682	106.704	78.1369
rs193695	G	A	G	A	0.1339	-0.0378283	0.35116	0.676715	FALSE	FALSE	FALSE	finngen_R10_I9_MI_STRICT	16	56951244	0.0109397	369139	0.00054444	Myocardial infarction, strict || id:finngen_R10_I9_MI_STRICT	Myocardial infarction, strict	Myocardial infarction, strict || ||	TRUE	MedicineITLab	16	56985156	0.0026	1e-200	290198	ukb-bub35-APOA	APOA || id:ukb-bub35-APOA	TRUE	reported	MedicineITLab	2	TRUE			0.00905674	290198	3.23908e-05	369139	TRUE	1.17523e-286	0.00817022	2390.5	106.704	2652.25
rs1943977	G	A	G	A	0.1079	-0.00504342	0.171751	0.828404	FALSE	FALSE	FALSE	finngen_R10_I9_MI_STRICT	18	49646811	0.0135048	369139	0.70881	Myocardial infarction, strict || id:finngen_R10_I9_MI_STRICT	Myocardial infarction, strict	Myocardial infarction, strict || ||	TRUE	MedicineITLab	18	47173181	0.0033	1e-200	290198	ukb-bub35-APOA	APOA || id:ukb-bub35-APOA	TRUE	reported	MedicineITLab	2	TRUE			0.00367051	290198	3.77821e-07	369139	TRUE	2.09835e-129	0.00331233	964.418	106.704	1069.09
rs2071379	G	A	G	A	-0.0253	-0.00253275	0.396468	0.55759	FALSE	FALSE	FALSE	finngen_R10_I9_MI_STRICT	17	28368811	0.0102606	369139	0.80503	Myocardial infarction, strict || id:finngen_R10_I9_MI_STRICT	Myocardial infarction, strict	Myocardial infarction, strict || ||	TRUE	MedicineITLab	17	26695832	0.0025	2.964e-23	290198	ukb-bub35-APOA	APOA || id:ukb-bub35-APOA	TRUE	reported	MedicineITLab	2	TRUE			0.00035279	290198	1.65064e-07	369139	TRUE	1.2824e-13	0.000306323	88.9209	106.704	102.414
rs2111705	A	G	A	G	-0.0176	-0.00419695	0.463308	0.424171	FALSE	FALSE	FALSE	finngen_R10_I9_MI_STRICT	14	74794938	0.0103577	369139	0.685329	Myocardial infarction, strict || id:finngen_R10_I9_MI_STRICT	Myocardial infarction, strict	Myocardial infarction, strict || ||	TRUE	MedicineITLab	14	75261641	0.0025	1.87e-12	290198	ukb-bub35-APOA	APOA || id:ukb-bub35-APOA	TRUE	reported	MedicineITLab	2	TRUE			0.000170757	290198	4.44788e-07	369139	TRUE	5.77372e-07	0.000154046	44.7104	106.704	49.5616
rs2130779	T	G	T	G	-0.0297	0.00967853	0.0728436	0.103388	FALSE	FALSE	FALSE	finngen_R10_I9_MI_STRICT	10	121120218	0.0167635	369139	0.563699	Myocardial infarction, strict || id:finngen_R10_I9_MI_STRICT	Myocardial infarction, strict	Myocardial infarction, strict || ||	TRUE	MedicineITLab	10	122879732	0.0049	1.233e-09	290198	ukb-bub35-APOA	APOA || id:ukb-bub35-APOA	TRUE	reported	MedicineITLab	2	TRUE			0.000126583	290198	9.03028e-07	369139	TRUE	3.29411e-05	0.000119148	34.5804	106.704	36.7384
rs2179591	G	A	G	A	-0.0146	0.0293737	0.396356	0.494559	FALSE	FALSE	FALSE	finngen_R10_I9_MI_STRICT	20	47655840	0.0102552	369139	0.00417975	Myocardial infarction, strict || id:finngen_R10_I9_MI_STRICT	Myocardial infarction, strict	Myocardial infarction, strict || ||	TRUE	MedicineITLab	20	46284584	0.0026	1.229e-08	290198	ukb-bub35-APOA	APOA || id:ukb-bub35-APOA	TRUE	reported	MedicineITLab	2	TRUE			0.000108648	290198	2.22245e-05	369139	TRUE	0.0213719	0.000102	29.6031	106.704	31.5325
rs2209169	T	C	T	C	0.0197	-0.0248806	0.421464	0.443409	FALSE	FALSE	FALSE	finngen_R10_I9_MI_STRICT	1	178632357	0.0103126	369139	0.0158369	Myocardial infarction, strict || id:finngen_R10_I9_MI_STRICT	Myocardial infarction, strict	Myocardial infarction, strict || ||	TRUE	MedicineITLab	1	178601492	0.0025	8.49e-15	290198	ukb-bub35-APOA	APOA || id:ukb-bub35-APOA	TRUE	reported	MedicineITLab	2	TRUE			0.000213928	290198	1.57685e-05	369139	TRUE	1.74447e-05	0.000189258	54.9322	106.704	62.0944
rs2241215	G	A	G	A	0.0243	0.0239498	0.475735	0.474844	FALSE	FALSE	FALSE	finngen_R10_I9_MI_STRICT	12	109487684	0.0102242	369139	0.0191571	Myocardial infarction, strict || id:finngen_R10_I9_MI_STRICT	Myocardial infarction, strict	Myocardial infarction, strict || ||	TRUE	MedicineITLab	12	109925489	0.0025	1.799e-22	290198	ukb-bub35-APOA	APOA || id:ukb-bub35-APOA	TRUE	reported	MedicineITLab	2	TRUE			0.000325462	290198	1.48645e-05	369139	TRUE	1.07502e-08	0.00029455	85.5023	106.704	94.4784
rs2302263	T	C	T	C	-0.0285	0.0434717	0.0947986	0.128102	FALSE	FALSE	FALSE	finngen_R10_I9_MI_STRICT	11	64254349	0.0151966	369139	0.00422815	Myocardial infarction, strict || id:finngen_R10_I9_MI_STRICT	Myocardial infarction, strict	Myocardial infarction, strict || ||	TRUE	MedicineITLab	11	64021821	0.0043	4.65e-11	290198	ukb-bub35-APOA	APOA || id:ukb-bub35-APOA	TRUE	reported	MedicineITLab	2	TRUE			0.000151355	290198	2.21678e-05	369139	TRUE	0.00220353	0.000139401	40.4593	106.704	43.9292
rs2306363	T	G	T	G	0.0186	-0.0491907	0.204558	0.1618	FALSE	FALSE	FALSE	finngen_R10_I9_MI_STRICT	11	65638129	0.0139282	369139	0.000412857	Myocardial infarction, strict || id:finngen_R10_I9_MI_STRICT	Myocardial infarction, strict	Myocardial infarction, strict || ||	TRUE	MedicineITLab	11	65405600	0.0031	1.761e-09	290198	ukb-bub35-APOA	APOA || id:ukb-bub35-APOA	TRUE	reported	MedicineITLab	2	TRUE			0.000124039	290198	3.37889e-05	369139	TRUE	0.031848	0.000112585	32.6754	106.704	36
rs235314	T	C	T	C	-0.0229	0.00476359	0.470461	0.433446	FALSE	FALSE	FALSE	finngen_R10_I9_MI_STRICT	21	44851537	0.0103065	369139	0.643942	Myocardial infarction, strict || id:finngen_R10_I9_MI_STRICT	Myocardial infarction, strict	Myocardial infarction, strict || ||	TRUE	MedicineITLab	21	46271452	0.0025	4.566e-20	290198	ukb-bub35-APOA	APOA || id:ukb-bub35-APOA	TRUE	reported	MedicineITLab	2	TRUE			0.000289051	290198	5.78707e-07	369139	TRUE	5.87382e-11	0.00026129	75.8451	106.704	83.9056
rs2419605	G	A	G	A	-0.0361	0.000252238	0.152962	0.130055	FALSE	FALSE	FALSE	finngen_R10_I9_MI_STRICT	10	112218339	0.0152305	369139	0.986787	Myocardial infarction, strict || id:finngen_R10_I9_MI_STRICT	Myocardial infarction, strict	Myocardial infarction, strict || ||	TRUE	MedicineITLab	10	113978097	0.0035	5.192e-25	290198	ukb-bub35-APOA	APOA || id:ukb-bub35-APOA	TRUE	reported	MedicineITLab	2	TRUE			0.000366461	290198	7.43028e-10	369139	TRUE	1.29722e-14	0.0003377	98.0322	106.704	106.384
rs2435307	T	C	T	C	0.0158	0.00561783	0.485384	0.491838	FALSE	FALSE	FALSE	finngen_R10_I9_MI_STRICT	18	23547946	0.0102154	369139	0.582362	Myocardial infarction, strict || id:finngen_R10_I9_MI_STRICT	Myocardial infarction, strict	Myocardial infarction, strict || ||	TRUE	MedicineITLab	18	21127910	0.0025	2.241e-10	290198	ukb-bub35-APOA	APOA || id:ukb-bub35-APOA	TRUE	reported	MedicineITLab	2	TRUE			0.00013762	290198	8.19292e-07	369139	TRUE	1.2775e-05	0.000124713	36.1958	106.704	39.9424
rs2494748	T	C	T	C	-0.0376	-0.00163459	0.39748	0.606735	FALSE	FALSE	FALSE	finngen_R10_I9_MI_STRICT	14	104792555	0.0105204	369139	0.876527	Myocardial infarction, strict || id:finngen_R10_I9_MI_STRICT	Myocardial infarction, strict	Myocardial infarction, strict || ||	TRUE	MedicineITLab	14	105258892	0.0026	1.343e-48	290198	ukb-bub35-APOA	APOA || id:ukb-bub35-APOA	TRUE	reported	MedicineITLab	2	TRUE			0.000720153	290198	6.53982e-08	369139	TRUE	8.5333e-27	0.000677162	196.643	106.704	209.136
rs2517951	T	C	T	C	0.0268	-0.0147514	0.333001	0.674838	FALSE	FALSE	FALSE	finngen_R10_I9_MI_STRICT	17	39696844	0.0108993	369139	0.17592	Myocardial infarction, strict || id:finngen_R10_I9_MI_STRICT	Myocardial infarction, strict	Myocardial infarction, strict || ||	TRUE	MedicineITLab	17	37853097	0.0027	1.131e-23	290198	ukb-bub35-APOA	APOA || id:ukb-bub35-APOA	TRUE	reported	MedicineITLab	2	TRUE			0.000339393	290198	4.96226e-06	369139	TRUE	6.63637e-11	0.000319058	92.619	106.704	98.524
rs254559	A	C	A	C	-0.0198	0.000795995	0.398608	0.399127	FALSE	FALSE	FALSE	finngen_R10_I9_MI_STRICT	5	135109292	0.0104455	369139	0.939256	Myocardial infarction, strict || id:finngen_R10_I9_MI_STRICT	Myocardial infarction, strict	Myocardial infarction, strict || ||	TRUE	MedicineITLab	5	134444982	0.0025	8.166e-15	290198	ukb-bub35-APOA	APOA || id:ukb-bub35-APOA	TRUE	reported	MedicineITLab	2	TRUE			0.000216105	290198	1.57317e-08	369139	TRUE	4.22108e-09	0.000187959	54.5553	106.704	62.7264
rs2575850	C	T	C	T	-0.0142	0.0200391	0.431664	0.454397	FALSE	FALSE	FALSE	finngen_R10_I9_MI_STRICT	11	14582002	0.0102809	369139	0.0512755	Myocardial infarction, strict || id:finngen_R10_I9_MI_STRICT	Myocardial infarction, strict	Myocardial infarction, strict || ||	TRUE	MedicineITLab	11	14603548	0.0025	1.471e-08	290198	ukb-bub35-APOA	APOA || id:ukb-bub35-APOA	TRUE	reported	MedicineITLab	2	TRUE			0.000111162	290198	1.02921e-05	369139	TRUE	0.00310848	9.89368e-05	28.7139	106.704	32.2624
rs2646929	G	A	G	A	0.0151	0.0070255	0.396547	0.516255	FALSE	FALSE	FALSE	finngen_R10_I9_MI_STRICT	6	37418646	0.0102293	369139	0.492207	Myocardial infarction, strict || id:finngen_R10_I9_MI_STRICT	Myocardial infarction, strict	Myocardial infarction, strict || ||	TRUE	MedicineITLab	6	37386422	0.0026	3.311e-09	290198	ukb-bub35-APOA	APOA || id:ukb-bub35-APOA	TRUE	reported	MedicineITLab	2	TRUE			0.000116216	290198	1.27783e-06	369139	TRUE	0.000100319	0.000109124	31.6709	106.704	33.7293
rs2678379	G	A	G	A	-0.0706	0.0209309	0.21531	0.732515	FALSE	FALSE	FALSE	finngen_R10_I9_MI_STRICT	2	21003688	0.0115262	369139	0.0693793	Myocardial infarction, strict || id:finngen_R10_I9_MI_STRICT	Myocardial infarction, strict	Myocardial infarction, strict || ||	TRUE	MedicineITLab	2	21226560	0.0031	1.76e-117	290198	ukb-bub35-APOA	APOA || id:ukb-bub35-APOA	TRUE	reported	MedicineITLab	2	TRUE			0.0017841	290198	8.9333e-06	369139	TRUE	1.90959e-56	0.00168423	489.582	106.704	518.664
rs2700892	C	A	C	A	-0.0153	0.00677669	0.445024	0.459203	FALSE	FALSE	FALSE	finngen_R10_I9_MI_STRICT	7	36132010	0.0102378	369139	0.508018	Myocardial infarction, strict || id:finngen_R10_I9_MI_STRICT	Myocardial infarction, strict	Myocardial infarction, strict || ||	TRUE	MedicineITLab	7	36171620	0.0025	1.079e-09	290198	ukb-bub35-APOA	APOA || id:ukb-bub35-APOA	TRUE	reported	MedicineITLab	2	TRUE			0.000129049	290198	1.18695e-06	369139	TRUE	3.47325e-05	0.00011563	33.5592	106.704	37.4544
rs2721954	T	C	T	C	0.0394	0.0108544	0.421513	0.692948	FALSE	FALSE	FALSE	finngen_R10_I9_MI_STRICT	8	115590876	0.0111691	369139	0.331138	Myocardial infarction, strict || id:finngen_R10_I9_MI_STRICT	Myocardial infarction, strict	Myocardial infarction, strict || ||	TRUE	MedicineITLab	8	116603103	0.0025	2.342e-54	290198	ukb-bub35-APOA	APOA || id:ukb-bub35-APOA	TRUE	reported	MedicineITLab	2	TRUE			0.000855164	290198	2.55851e-06	369139	TRUE	7.50314e-29	0.000757054	219.861	106.704	248.378
rs2740488	C	A	C	A	-0.0892	-0.0355105	0.269704	0.198617	FALSE	FALSE	FALSE	finngen_R10_I9_MI_STRICT	9	104899461	0.012923	369139	0.00599874	Myocardial infarction, strict || id:finngen_R10_I9_MI_STRICT	Myocardial infarction, strict	Myocardial infarction, strict || ||	TRUE	MedicineITLab	9	107661742	0.0028	1e-200	290198	ukb-bub35-APOA	APOA || id:ukb-bub35-APOA	TRUE	reported	MedicineITLab	2	TRUE			0.00348503	290198	2.04546e-05	369139	TRUE	2.88528e-107	0.00313434	912.433	106.704	1014.88
rs2792759	T	C	T	C	-0.0417	0.0038143	0.269898	0.683386	FALSE	FALSE	FALSE	finngen_R10_I9_MI_STRICT	10	112177097	0.0109852	369139	0.728424	Myocardial infarction, strict || id:finngen_R10_I9_MI_STRICT	Myocardial infarction, strict	Myocardial infarction, strict || ||	TRUE	MedicineITLab	10	113936855	0.0028	1.326e-49	290198	ukb-bub35-APOA	APOA || id:ukb-bub35-APOA	TRUE	reported	MedicineITLab	2	TRUE			0.000763718	290198	3.26607e-07	369139	TRUE	1.01398e-27	0.000685307	199.01	106.704	221.797
rs2804894	A	G	A	G	0.0204	-0.0116387	0.276022	0.786295	FALSE	FALSE	FALSE	finngen_R10_I9_MI_STRICT	10	33358163	0.0124802	369139	0.35104	Myocardial infarction, strict || id:finngen_R10_I9_MI_STRICT	Myocardial infarction, strict	Myocardial infarction, strict || ||	TRUE	MedicineITLab	10	33647091	0.0028	7.703e-13	290198	ukb-bub35-APOA	APOA || id:ukb-bub35-APOA	TRUE	reported	MedicineITLab	2	TRUE			0.000182883	290198	2.35601e-06	369139	TRUE	1.34761e-06	0.000166326	48.2751	106.704	53.0816
rs2820449	A	G	A	G	0.0156	-0.0355174	0.336782	0.358721	FALSE	FALSE	FALSE	finngen_R10_I9_MI_STRICT	1	219541657	0.0106658	369139	0.00086832	Myocardial infarction, strict || id:finngen_R10_I9_MI_STRICT	Myocardial infarction, strict	Myocardial infarction, strict || ||	TRUE	MedicineITLab	1	219714999	0.0026	3.221e-09	290198	ukb-bub35-APOA	APOA || id:ukb-bub35-APOA	TRUE	reported	MedicineITLab	2	TRUE			0.000124039	290198	3.00396e-05	369139	TRUE	0.0226	0.000108714	31.5517	106.704	36
rs28510484	C	G	C	G	-0.0193	-0.00481587	0.167063	0.170518	FALSE	TRUE	FALSE	finngen_R10_I9_MI_STRICT	15	31345366	0.0136049	369139	0.723353	Myocardial infarction, strict || id:finngen_R10_I9_MI_STRICT	Myocardial infarction, strict	Myocardial infarction, strict || ||	TRUE	MedicineITLab	15	31637569	0.0033	7.334e-09	290198	ukb-bub35-APOA	APOA || id:ukb-bub35-APOA	TRUE	reported	MedicineITLab	2	TRUE			0.000117854	290198	3.39446e-07	369139	TRUE	3.45581e-05	0.000103666	30.0866	106.704	34.2048
rs286965	C	T	C	T	-0.0192	0.00508805	0.364681	0.628577	FALSE	FALSE	FALSE	finngen_R10_I9_MI_STRICT	5	153980670	0.010572	369139	0.630321	Myocardial infarction, strict || id:finngen_R10_I9_MI_STRICT	Myocardial infarction, strict	Myocardial infarction, strict || ||	TRUE	MedicineITLab	5	153360230	0.0026	1.119e-13	290198	ukb-bub35-APOA	APOA || id:ukb-bub35-APOA	TRUE	reported	MedicineITLab	2	TRUE			0.000187881	290198	6.27481e-07	369139	TRUE	1.92957e-07	0.000170819	49.5796	106.704	54.5325
rs2923078	T	A	T	A	-0.0232	-0.0212399	0.289036	0.284719	FALSE	TRUE	FALSE	finngen_R10_I9_MI_STRICT	11	10360219	0.0113083	369139	0.0603462	Myocardial infarction, strict || id:finngen_R10_I9_MI_STRICT	Myocardial infarction, strict	Myocardial infarction, strict || ||	TRUE	MedicineITLab	11	10381766	0.0028	6.165e-17	290198	ukb-bub35-APOA	APOA || id:ukb-bub35-APOA	TRUE	reported	MedicineITLab	2	TRUE			0.000236519	290198	9.55693e-06	369139	TRUE	7.29383e-07	0.00022121	64.2086	106.704	68.6531
rs2980859	G	C	G	C	0.0163	0.0419296	0.299986	0.262453	FALSE	TRUE	FALSE	finngen_R10_I9_MI_STRICT	8	125487187	0.0115619	369139	0.000287263	Myocardial infarction, strict || id:finngen_R10_I9_MI_STRICT	Myocardial infarction, strict	Myocardial infarction, strict || ||	TRUE	MedicineITLab	8	126499429	0.0027	2.382e-09	290198	ukb-bub35-APOA	APOA || id:ukb-bub35-APOA	TRUE	reported	MedicineITLab	2	TRUE			0.000125575	290198	3.56271e-05	369139	TRUE	0.0347608	0.000111587	32.3857	106.704	36.4458
rs34022603	T	C	T	C	-0.0237	-0.005595	0.120098	0.0805837	FALSE	FALSE	FALSE	finngen_R10_I9_MI_STRICT	1	234972117	0.018841	369139	0.766498	Myocardial infarction, strict || id:finngen_R10_I9_MI_STRICT	Myocardial infarction, strict	Myocardial infarction, strict || ||	TRUE	MedicineITLab	1	235107864	0.0038	6.143e-10	290198	ukb-bub35-APOA	APOA || id:ukb-bub35-APOA	TRUE	reported	MedicineITLab	2	TRUE			0.000134023	290198	2.38894e-07	369139	TRUE	7.83888e-06	0.000118713	34.454	106.704	38.8982
rs34138141	T	G	T	G	-0.0212	-0.00553017	0.276285	0.221722	FALSE	FALSE	FALSE	finngen_R10_I9_MI_STRICT	17	42629543	0.0123252	369139	0.653656	Myocardial infarction, strict || id:finngen_R10_I9_MI_STRICT	Myocardial infarction, strict	Myocardial infarction, strict || ||	TRUE	MedicineITLab	17	40781561	0.0028	2.755e-14	290198	ukb-bub35-APOA	APOA || id:ukb-bub35-APOA	TRUE	reported	MedicineITLab	2	TRUE			0.000197505	290198	5.45382e-07	369139	TRUE	7.98864e-08	0.000179732	52.167	106.704	57.3265
rs34397747	C	T	C	T	-0.044	0.0338173	0.0819518	0.076791	FALSE	FALSE	FALSE	finngen_R10_I9_MI_STRICT	1	26765831	0.0192899	369139	0.0795829	Myocardial infarction, strict || id:finngen_R10_I9_MI_STRICT	Myocardial infarction, strict	Myocardial infarction, strict || ||	TRUE	MedicineITLab	1	27092322	0.0046	4.673e-22	290198	ukb-bub35-APOA	APOA || id:ukb-bub35-APOA	TRUE	reported	MedicineITLab	2	TRUE			0.000315182	290198	8.32581e-06	369139	TRUE	2.05193e-09	0.000291313	84.5624	106.704	91.4934
rs35628716	T	G	T	G	0.0292	-0.00275938	0.187396	0.180517	FALSE	FALSE	FALSE	finngen_R10_I9_MI_STRICT	1	93374051	0.0133044	369139	0.835695	Myocardial infarction, strict || id:finngen_R10_I9_MI_STRICT	Myocardial infarction, strict	Myocardial infarction, strict || ||	TRUE	MedicineITLab	1	93839608	0.0032	5.964e-20	290198	ukb-bub35-APOA	APOA || id:ukb-bub35-APOA	TRUE	reported	MedicineITLab	2	TRUE			0.000286847	290198	1.16532e-07	369139	TRUE	2.23532e-11	0.000259678	75.3771	106.704	83.2656
rs36024006	A	G	A	G	-0.0202	-0.00674918	0.446171	0.448936	FALSE	FALSE	FALSE	finngen_R10_I9_MI_STRICT	8	120875137	0.0103304	369139	0.51354	Myocardial infarction, strict || id:finngen_R10_I9_MI_STRICT	Myocardial infarction, strict	Myocardial infarction, strict || ||	TRUE	MedicineITLab	8	121887377	0.0025	9.195e-16	290198	ukb-bub35-APOA	APOA || id:ukb-bub35-APOA	TRUE	reported	MedicineITLab	2	TRUE			0.000224923	290198	1.15632e-06	369139	TRUE	1.99872e-08	0.000201655	58.5314	106.704	65.2864
rs36057735	G	C	G	C	-0.0362	0.0380915	0.195566	0.170494	FALSE	TRUE	FALSE	finngen_R10_I9_MI_STRICT	6	31352146	0.0135573	369139	0.00495907	Myocardial infarction, strict || id:finngen_R10_I9_MI_STRICT	Myocardial infarction, strict	Myocardial infarction, strict || ||	TRUE	MedicineITLab	6	31319923	0.0031	7.115e-31	290198	ukb-bub35-APOA	APOA || id:ukb-bub35-APOA	TRUE	reported	MedicineITLab	2	TRUE			0.000469676	290198	2.13852e-05	369139	TRUE	6.29434e-12	0.000412317	119.702	106.704	136.362
rs36110670	A	T	A	T	0.0156	-0.0146072	0.291506	0.310921	FALSE	TRUE	FALSE	finngen_R10_I9_MI_STRICT	2	187460930	0.0110336	369139	0.185539	Myocardial infarction, strict || id:finngen_R10_I9_MI_STRICT	Myocardial infarction, strict	Myocardial infarction, strict || ||	TRUE	MedicineITLab	2	188325657	0.0027	1.167e-08	290198	ukb-bub35-APOA	APOA || id:ukb-bub35-APOA	TRUE	reported	MedicineITLab	2	TRUE			0.000115022	290198	4.74799e-06	369139	TRUE	0.000571522	0.000100522	29.1741	106.704	33.3827
rs367070	G	A	G	A	0.0434	-0.00101827	0.223224	0.29941	FALSE	FALSE	FALSE	finngen_R10_I9_MI_STRICT	19	54296648	0.0111575	369139	0.927284	Myocardial infarction, strict || id:finngen_R10_I9_MI_STRICT	Myocardial infarction, strict	Myocardial infarction, strict || ||	TRUE	MedicineITLab	19	54800500	0.003	2.838e-47	290198	ukb-bub35-APOA	APOA || id:ukb-bub35-APOA	TRUE	reported	MedicineITLab	2	TRUE			0.000720663	290198	2.25634e-08	369139	TRUE	5.16425e-27	0.0006532	189.68	106.704	209.284
rs367677	G	A	G	A	0.0189	0.0063575	0.241001	0.276713	FALSE	FALSE	FALSE	finngen_R10_I9_MI_STRICT	14	68806373	0.0114073	369139	0.577311	Myocardial infarction, strict || id:finngen_R10_I9_MI_STRICT	Myocardial infarction, strict	Myocardial infarction, strict || ||	TRUE	MedicineITLab	14	69273090	0.0029	9.69e-11	290198	ukb-bub35-APOA	APOA || id:ukb-bub35-APOA	TRUE	reported	MedicineITLab	2	TRUE			0.000146343	290198	8.41432e-07	369139	TRUE	6.58748e-06	0.000130681	37.9282	106.704	42.4744
rs3732356	T	G	T	G	-0.0428	0.035003	0.0719633	0.931972	FALSE	FALSE	FALSE	finngen_R10_I9_MI_STRICT	3	119810266	0.0202491	369139	0.0838764	Myocardial infarction, strict || id:finngen_R10_I9_MI_STRICT	Myocardial infarction, strict	Myocardial infarction, strict || ||	TRUE	MedicineITLab	3	119529113	0.0051	3.69e-17	290198	ukb-bub35-APOA	APOA || id:ukb-bub35-APOA	TRUE	reported	MedicineITLab	2	TRUE			0.000242633	290198	8.09483e-06	369139	TRUE	2.86253e-07	0.000244677	71.0218	106.704	70.4283
rs374039502	A	T	A	T	-0.0524	-0.0194652	0.0204688	0.00780776	FALSE	TRUE	FALSE	finngen_R10_I9_MI_STRICT	13	108308037	0.0597203	369139	0.74447	Myocardial infarction, strict || id:finngen_R10_I9_MI_STRICT	Myocardial infarction, strict	Myocardial infarction, strict || ||	TRUE	MedicineITLab	13	108960385	0.0093	1.829e-08	290198	ukb-bub35-APOA	APOA || id:ukb-bub35-APOA	TRUE	reported	MedicineITLab	2	TRUE			0.000109385	290198	2.87797e-07	369139	TRUE	6.34566e-05	0.000110104	31.9553	106.704	31.7466
rs3747207	A	G	A	G	-0.0248	-0.0483697	0.214518	0.226911	FALSE	FALSE	FALSE	finngen_R10_I9_MI_STRICT	22	43928975	0.0122428	369139	7.78682e-05	Myocardial infarction, strict || id:finngen_R10_I9_MI_STRICT	Myocardial infarction, strict	Myocardial infarction, strict || ||	TRUE	MedicineITLab	22	44324855	0.003	2.686e-16	290198	ukb-bub35-APOA	APOA || id:ukb-bub35-APOA	TRUE	reported	MedicineITLab	2	TRUE			0.000235433	290198	4.22843e-05	369139	TRUE	0.000365088	0.000207269	60.161	106.704	68.3378
rs3747973	G	A	G	A	0.0151	0.000128001	0.415951	0.613457	FALSE	FALSE	FALSE	finngen_R10_I9_MI_STRICT	1	205708020	0.0104983	369139	0.990272	Myocardial infarction, strict || id:finngen_R10_I9_MI_STRICT	Myocardial infarction, strict	Myocardial infarction, strict || ||	TRUE	MedicineITLab	1	205677148	0.0025	2.787e-09	290198	ukb-bub35-APOA	APOA || id:ukb-bub35-APOA	TRUE	reported	MedicineITLab	2	TRUE			0.000125698	290198	4.02718e-10	369139	TRUE	6.44668e-06	0.000110784	32.1525	106.704	36.4816
rs3749748	T	C	T	C	0.0235	-0.0362387	0.245391	0.155016	FALSE	FALSE	FALSE	finngen_R10_I9_MI_STRICT	5	128014857	0.0141006	369139	0.0101695	Myocardial infarction, strict || id:finngen_R10_I9_MI_STRICT	Myocardial infarction, strict	Myocardial infarction, strict || ||	TRUE	MedicineITLab	5	127350549	0.0029	7.026e-16	290198	ukb-bub35-APOA	APOA || id:ukb-bub35-APOA	TRUE	reported	MedicineITLab	2	TRUE			0.00022623	290198	1.78927e-05	369139	TRUE	1.31206e-05	0.000204525	59.3645	106.704	65.6659
rs3750567	A	G	A	G	-0.0267	-0.00838584	0.149962	0.141761	FALSE	FALSE	FALSE	finngen_R10_I9_MI_STRICT	10	5205671	0.01467	369139	0.567572	Myocardial infarction, strict || id:finngen_R10_I9_MI_STRICT	Myocardial infarction, strict	Myocardial infarction, strict || ||	TRUE	MedicineITLab	10	5247634	0.0035	1.571e-14	290198	ukb-bub35-APOA	APOA || id:ukb-bub35-APOA	TRUE	reported	MedicineITLab	2	TRUE			0.000200497	290198	8.85207e-07	369139	TRUE	9.89873e-08	0.000181749	52.7524	106.704	58.1951
rs3895838	G	A	G	A	-0.0285	0.0101866	0.0846116	0.101184	FALSE	FALSE	FALSE	finngen_R10_I9_MI_STRICT	1	109635226	0.0169289	369139	0.547356	Myocardial infarction, strict || id:finngen_R10_I9_MI_STRICT	Myocardial infarction, strict	Myocardial infarction, strict || ||	TRUE	MedicineITLab	1	110177848	0.0047	1.138e-09	290198	ukb-bub35-APOA	APOA || id:ukb-bub35-APOA	TRUE	reported	MedicineITLab	2	TRUE			0.000126692	290198	9.80874e-07	369139	TRUE	3.505e-05	0.000125822	36.5175	106.704	36.77
rs3915932	C	G	C	G	0.0174	-0.0137044	0.415586	0.382693	FALSE	TRUE	FALSE	finngen_R10_I9_MI_STRICT	10	79182179	0.0104878	369139	0.191313	Myocardial infarction, strict || id:finngen_R10_I9_MI_STRICT	Myocardial infarction, strict	Myocardial infarction, strict || ||	TRUE	MedicineITLab	10	80941936	0.0025	6.106e-12	290198	ukb-bub35-APOA	APOA || id:ukb-bub35-APOA	TRUE	reported	MedicineITLab	2	TRUE			0.000166899	290198	4.62553e-06	369139	TRUE	1.42026e-05	0.000147065	42.684	106.704	48.4416
rs40270	C	A	C	A	-0.0238	0.0263345	0.241796	0.705801	FALSE	FALSE	FALSE	finngen_R10_I9_MI_STRICT	5	56508725	0.0112045	369139	0.018756	Myocardial infarction, strict || id:finngen_R10_I9_MI_STRICT	Myocardial infarction, strict	Myocardial infarction, strict || ||	TRUE	MedicineITLab	5	55804552	0.003	1.029e-15	290198	ukb-bub35-APOA	APOA || id:ukb-bub35-APOA	TRUE	reported	MedicineITLab	2	TRUE			0.000216833	290198	1.49648e-05	369139	TRUE	1.20578e-05	0.000207692	60.2838	106.704	62.9378
rs41272086	A	G	A	G	-0.0386	-0.00201327	0.10099	0.100311	FALSE	FALSE	FALSE	finngen_R10_I9_MI_STRICT	6	160587614	0.0170965	369139	0.906259	Myocardial infarction, strict || id:finngen_R10_I9_MI_STRICT	Myocardial infarction, strict	Myocardial infarction, strict || ||	TRUE	MedicineITLab	6	161008646	0.0041	7.165e-21	290198	ukb-bub35-APOA	APOA || id:ukb-bub35-APOA	TRUE	reported	MedicineITLab	2	TRUE			0.000305339	290198	3.75666e-08	369139	TRUE	3.26266e-12	0.00027055	78.5338	106.704	88.6353
rs412754	C	G	C	G	0.015	-0.00982817	0.293811	0.355827	FALSE	TRUE	FALSE	finngen_R10_I9_MI_STRICT	6	109200854	0.0106521	369139	0.356191	Myocardial infarction, strict || id:finngen_R10_I9_MI_STRICT	Myocardial infarction, strict	Myocardial infarction, strict || ||	TRUE	MedicineITLab	6	109522057	0.0027	3.902e-08	290198	ukb-bub35-APOA	APOA || id:ukb-bub35-APOA	TRUE	reported	MedicineITLab	2	TRUE			0.000106345	290198	2.30614e-06	369139	TRUE	0.000393056	9.33687e-05	27.0978	106.704	30.8642
rs4240624	A	G	A	G	0.0942	0.0112853	0.0932484	0.857074	FALSE	FALSE	FALSE	finngen_R10_I9_MI_STRICT	8	9326721	0.0145747	369139	0.438747	Myocardial infarction, strict || id:finngen_R10_I9_MI_STRICT	Myocardial infarction, strict	Myocardial infarction, strict || ||	TRUE	MedicineITLab	8	9184231	0.0043	4.52e-107	290198	ukb-bub35-APOA	APOA || id:ukb-bub35-APOA	TRUE	reported	MedicineITLab	2	TRUE			0.00165103	290198	1.6242e-06	369139	TRUE	9.67602e-57	0.00150059	436.119	106.704	479.916
rs4344355	T	C	T	C	-0.0476	0.00617827	0.349128	0.25222	FALSE	FALSE	FALSE	finngen_R10_I9_MI_STRICT	1	62688282	0.011762	369139	0.599393	Myocardial infarction, strict || id:finngen_R10_I9_MI_STRICT	Myocardial infarction, strict	Myocardial infarction, strict || ||	TRUE	MedicineITLab	1	63153953	0.0026	1.303e-73	290198	ukb-bub35-APOA	APOA || id:ukb-bub35-APOA	TRUE	reported	MedicineITLab	2	TRUE			0.00115365	290198	7.47452e-07	369139	TRUE	1.22615e-40	0.00102973	299.132	106.704	335.172
rs4369653	T	C	T	C	0.0659	0.00659315	0.299939	0.698015	FALSE	FALSE	FALSE	finngen_R10_I9_MI_STRICT	16	56963639	0.0111323	369139	0.553679	Myocardial infarction, strict || id:finngen_R10_I9_MI_STRICT	Myocardial infarction, strict	Myocardial infarction, strict || ||	TRUE	MedicineITLab	16	56997551	0.0027	1.79e-129	290198	ukb-bub35-APOA	APOA || id:ukb-bub35-APOA	TRUE	reported	MedicineITLab	2	TRUE			0.00204862	290198	9.50229e-07	369139	TRUE	2.27236e-71	0.00182377	530.217	106.704	595.722
rs4418728	T	G	T	G	0.0145	-0.00652509	0.452945	0.469787	FALSE	FALSE	FALSE	finngen_R10_I9_MI_STRICT	10	93079967	0.0102155	369139	0.522991	Myocardial infarction, strict || id:finngen_R10_I9_MI_STRICT	Myocardial infarction, strict	Myocardial infarction, strict || ||	TRUE	MedicineITLab	10	94839724	0.0025	7.353e-09	290198	ukb-bub35-APOA	APOA || id:ukb-bub35-APOA	TRUE	reported	MedicineITLab	2	TRUE			0.000115908	290198	1.10526e-06	369139	TRUE	9.00502e-05	0.000104194	30.2398	106.704	33.64
rs4660808	T	C	T	C	-0.0448	0.00347128	0.220563	0.214531	FALSE	FALSE	FALSE	finngen_R10_I9_MI_STRICT	1	39552837	0.0124727	369139	0.780775	Myocardial infarction, strict || id:finngen_R10_I9_MI_STRICT	Myocardial infarction, strict	Myocardial infarction, strict || ||	TRUE	MedicineITLab	1	40018509	0.003	2.482e-50	290198	ukb-bub35-APOA	APOA || id:ukb-bub35-APOA	TRUE	reported	MedicineITLab	2	TRUE			0.000767871	290198	2.09831e-07	369139	TRUE	4.38221e-28	0.00069008	200.397	106.704	223.004
rs4665972	C	T	C	T	-0.029	-0.00667803	0.38687	0.625242	FALSE	FALSE	FALSE	finngen_R10_I9_MI_STRICT	2	27375230	0.0105543	369139	0.526908	Myocardial infarction, strict || id:finngen_R10_I9_MI_STRICT	Myocardial infarction, strict	Myocardial infarction, strict || ||	TRUE	MedicineITLab	2	27598097	0.0026	3.065e-29	290198	ukb-bub35-APOA	APOA || id:ukb-bub35-APOA	TRUE	reported	MedicineITLab	2	TRUE			0.000428521	290198	1.08455e-06	369139	TRUE	2.27443e-15	0.000398973	115.827	106.704	124.408
rs4764474	T	C	T	C	0.0184	-0.0310856	0.193413	0.761272	FALSE	FALSE	FALSE	finngen_R10_I9_MI_STRICT	12	6616499	0.0119832	369139	0.00948353	Myocardial infarction, strict || id:finngen_R10_I9_MI_STRICT	Myocardial infarction, strict	Myocardial infarction, strict || ||	TRUE	MedicineITLab	12	6725665	0.0032	9.316e-09	290198	ukb-bub35-APOA	APOA || id:ukb-bub35-APOA	TRUE	reported	MedicineITLab	2	TRUE			0.000113919	290198	1.82296e-05	369139	TRUE	0.00984266	0.000105634	30.6577	106.704	33.0625
rs4784770	A	G	A	G	-0.0213	-0.0041623	0.452985	0.538909	FALSE	FALSE	FALSE	finngen_R10_I9_MI_STRICT	16	57121484	0.0103261	369139	0.686887	Myocardial infarction, strict || id:finngen_R10_I9_MI_STRICT	Myocardial infarction, strict	Myocardial infarction, strict || ||	TRUE	MedicineITLab	16	57155396	0.0025	3.365e-17	290198	ukb-bub35-APOA	APOA || id:ukb-bub35-APOA	TRUE	reported	MedicineITLab	2	TRUE			0.00025008	290198	4.40156e-07	369139	TRUE	1.01319e-09	0.000224839	65.2621	106.704	72.5904
rs4790310	T	C	T	C	-0.0149	0.0361613	0.426435	0.584859	FALSE	FALSE	FALSE	finngen_R10_I9_MI_STRICT	17	2063626	0.010404	369139	0.000509507	Myocardial infarction, strict || id:finngen_R10_I9_MI_STRICT	Myocardial infarction, strict	Myocardial infarction, strict || ||	TRUE	MedicineITLab	17	1966920	0.0025	3.212e-09	290198	ukb-bub35-APOA	APOA || id:ukb-bub35-APOA	TRUE	reported	MedicineITLab	2	TRUE			0.000122391	290198	3.27254e-05	369139	TRUE	0.0312753	0.000108602	31.5193	106.704	35.5216
rs4860948	A	T	A	T	0.0276	-0.00267629	0.238921	0.23959	FALSE	TRUE	FALSE	finngen_R10_I9_MI_STRICT	4	68475273	0.0119871	369139	0.823329	Myocardial infarction, strict || id:finngen_R10_I9_MI_STRICT	Myocardial infarction, strict	Myocardial infarction, strict || ||	TRUE	MedicineITLab	4	69340991	0.0029	2.754e-21	290198	ukb-bub35-APOA	APOA || id:ukb-bub35-APOA	TRUE	reported	MedicineITLab	2	TRUE			0.000312029	290198	1.35036e-07	369139	TRUE	3.10943e-12	0.000277033	80.4163	106.704	90.5779
rs4930352	T	G	T	G	0.0193	-0.0197966	0.483682	0.52727	FALSE	FALSE	FALSE	finngen_R10_I9_MI_STRICT	11	66299522	0.0103002	369139	0.054611	Myocardial infarction, strict || id:finngen_R10_I9_MI_STRICT	Myocardial infarction, strict	Myocardial infarction, strict || ||	TRUE	MedicineITLab	11	66066993	0.0025	3.626e-14	290198	ukb-bub35-APOA	APOA || id:ukb-bub35-APOA	TRUE	reported	MedicineITLab	2	TRUE			0.000205331	290198	1.00069e-05	369139	TRUE	6.75919e-06	0.000186047	54	106.704	59.5984
rs49675	A	G	A	G	0.028	-0.00273574	0.101991	0.0644935	FALSE	FALSE	FALSE	finngen_R10_I9_MI_STRICT	8	9294178	0.0207901	369139	0.89531	Myocardial infarction, strict || id:finngen_R10_I9_MI_STRICT	Myocardial infarction, strict	Myocardial infarction, strict || ||	TRUE	MedicineITLab	8	9151688	0.0042	2.215e-11	290198	ukb-bub35-APOA	APOA || id:ukb-bub35-APOA	TRUE	reported	MedicineITLab	2	TRUE			0.00015313	290198	4.69082e-08	369139	TRUE	9.54289e-07	0.000143611	41.6814	106.704	44.4444
rs4969142	A	G	A	G	0.031	-0.0110446	0.482813	0.618759	FALSE	FALSE	FALSE	finngen_R10_I9_MI_STRICT	17	78402223	0.0105309	369139	0.294276	Myocardial infarction, strict || id:finngen_R10_I9_MI_STRICT	Myocardial infarction, strict	Myocardial infarction, strict || ||	TRUE	MedicineITLab	17	76398304	0.0025	1.899e-35	290198	ukb-bub35-APOA	APOA || id:ukb-bub35-APOA	TRUE	reported	MedicineITLab	2	TRUE			0.000529568	290198	2.97975e-06	369139	TRUE	9.35916e-18	0.000479932	139.341	106.704	153.76
rs540759821	C	A	C	A	-0.033	0.00615437	0.0569268	0.0458364	FALSE	FALSE	FALSE	finngen_R10_I9_MI_STRICT	13	30402309	0.0245678	369139	0.802196	Myocardial infarction, strict || id:finngen_R10_I9_MI_STRICT	Myocardial infarction, strict	Myocardial infarction, strict || ||	TRUE	MedicineITLab	13	30976446	0.0056	2.906e-09	290198	ukb-bub35-APOA	APOA || id:ukb-bub35-APOA	TRUE	reported	MedicineITLab	2	TRUE			0.000119649	290198	1.69999e-07	369139	TRUE	2.20562e-05	0.000116928	33.9361	106.704	34.7258
rs541244	A	G	A	G	-0.0186	0.0125012	0.324275	0.213299	FALSE	FALSE	FALSE	finngen_R10_I9_MI_STRICT	1	20562887	0.0125287	369139	0.318376	Myocardial infarction, strict || id:finngen_R10_I9_MI_STRICT	Myocardial infarction, strict	Myocardial infarction, strict || ||	TRUE	MedicineITLab	1	20889380	0.0027	3.656e-12	290198	ukb-bub35-APOA	APOA || id:ukb-bub35-APOA	TRUE	reported	MedicineITLab	2	TRUE			0.000163507	290198	2.69713e-06	369139	TRUE	7.04152e-06	0.000151614	44.0045	106.704	47.4568
rs55742087	T	C	T	C	-0.0214	-0.0228423	0.184586	0.161297	FALSE	FALSE	FALSE	finngen_R10_I9_MI_STRICT	3	186112699	0.0138762	369139	0.0997333	Myocardial infarction, strict || id:finngen_R10_I9_MI_STRICT	Myocardial infarction, strict	Myocardial infarction, strict || ||	TRUE	MedicineITLab	3	185830488	0.0032	2.844e-11	290198	ukb-bub35-APOA	APOA || id:ukb-bub35-APOA	TRUE	reported	MedicineITLab	2	TRUE			0.000154088	290198	7.34087e-06	369139	TRUE	9.16766e-05	0.000137859	40.0116	106.704	44.7227
rs55781197	G	A	G	A	0.0654	7.83458e-05	0.117966	0.153625	FALSE	FALSE	FALSE	finngen_R10_I9_MI_STRICT	16	67906447	0.014207	369139	0.9956	Myocardial infarction, strict || id:finngen_R10_I9_MI_STRICT	Myocardial infarction, strict	Myocardial infarction, strict || ||	TRUE	MedicineITLab	16	67940350	0.0039	2.102e-64	290198	ukb-bub35-APOA	APOA || id:ukb-bub35-APOA	TRUE	reported	MedicineITLab	2	TRUE			0.000968087	290198	8.23833e-11	369139	TRUE	4.41318e-36	0.000890077	258.527	106.704	281.207
rs558971	G	A	G	A	0.0233	0.0243122	0.468719	0.559276	FALSE	FALSE	FALSE	finngen_R10_I9_MI_STRICT	1	234717659	0.0102916	369139	0.0181606	Myocardial infarction, strict || id:finngen_R10_I9_MI_STRICT	Myocardial infarction, strict	Myocardial infarction, strict || ||	TRUE	MedicineITLab	1	234853406	0.0025	1.464e-20	290198	ukb-bub35-APOA	APOA || id:ukb-bub35-APOA	TRUE	reported	MedicineITLab	2	TRUE			0.000299234	290198	1.51178e-05	369139	TRUE	6.44424e-08	0.000270383	78.4852	106.704	86.8624
rs592962	C	T	C	T	-0.0193	-0.00303419	0.403877	0.641803	FALSE	FALSE	FALSE	finngen_R10_I9_MI_STRICT	18	2974117	0.0106773	369139	0.776279	Myocardial infarction, strict || id:finngen_R10_I9_MI_STRICT	Myocardial infarction, strict	Myocardial infarction, strict || ||	TRUE	MedicineITLab	18	2974115	0.0026	3.994e-14	290198	ukb-bub35-APOA	APOA || id:ukb-bub35-APOA	TRUE	reported	MedicineITLab	2	TRUE			0.000189843	290198	2.18764e-07	369139	TRUE	8.07086e-08	0.000179362	52.0594	106.704	55.1021
rs59347135	G	C	G	C	-0.0847	0.0883178	0.0461225	0.0397431	FALSE	TRUE	FALSE	finngen_R10_I9_MI_STRICT	8	19892533	0.0258167	369139	0.000624022	Myocardial infarction, strict || id:finngen_R10_I9_MI_STRICT	Myocardial infarction, strict	Myocardial infarction, strict || ||	TRUE	MedicineITLab	8	19750044	0.0062	3.845e-43	290198	ukb-bub35-APOA	APOA || id:ukb-bub35-APOA	TRUE	reported	MedicineITLab	2	TRUE			0.000642707	290198	3.17025e-05	369139	TRUE	1.84589e-15	0.000631251	183.302	106.704	186.631
rs59916403	T	G	T	G	0.0196	0.0117691	0.35294	0.410256	FALSE	FALSE	FALSE	finngen_R10_I9_MI_STRICT	2	241431336	0.0103725	369139	0.256525	Myocardial infarction, strict || id:finngen_R10_I9_MI_STRICT	Myocardial infarction, strict	Myocardial infarction, strict || ||	TRUE	MedicineITLab	2	242370751	0.0026	5.274e-14	290198	ukb-bub35-APOA	APOA || id:ukb-bub35-APOA	TRUE	reported	MedicineITLab	2	TRUE			0.000195789	290198	3.48763e-06	369139	TRUE	1.02052e-06	0.000175464	50.9278	106.704	56.8284
rs600626	G	A	G	A	-0.0496	0.0348595	0.161266	0.230832	FALSE	FALSE	FALSE	finngen_R10_I9_MI_STRICT	11	75744264	0.0120769	369139	0.00389601	Myocardial infarction, strict || id:finngen_R10_I9_MI_STRICT	Myocardial infarction, strict	Myocardial infarction, strict || ||	TRUE	MedicineITLab	11	75455309	0.0034	4.111e-48	290198	ukb-bub35-APOA	APOA || id:ukb-bub35-APOA	TRUE	reported	MedicineITLab	2	TRUE			0.000732817	290198	2.25701e-05	369139	TRUE	2.27337e-19	0.000665519	193.26	106.704	212.817
rs6018652	A	G	A	G	0.0283	-0.0117165	0.206777	0.787374	FALSE	FALSE	FALSE	finngen_R10_I9_MI_STRICT	20	47712230	0.0125108	369139	0.349013	Myocardial infarction, strict || id:finngen_R10_I9_MI_STRICT	Myocardial infarction, strict	Myocardial infarction, strict || ||	TRUE	MedicineITLab	20	46340974	0.0031	3.55e-20	290198	ukb-bub35-APOA	APOA || id:ukb-bub35-APOA	TRUE	reported	MedicineITLab	2	TRUE			0.0002871	290198	2.37595e-06	369139	TRUE	5.32987e-10	0.000262724	76.2616	106.704	83.3392
rs60219248	G	A	G	A	-0.0319	-0.0135967	0.163313	0.156796	FALSE	FALSE	FALSE	finngen_R10_I9_MI_STRICT	18	49705135	0.0140741	369139	0.334003	Myocardial infarction, strict || id:finngen_R10_I9_MI_STRICT	Myocardial infarction, strict	Myocardial infarction, strict || ||	TRUE	MedicineITLab	18	47231505	0.0034	2.095e-20	290198	ukb-bub35-APOA	APOA || id:ukb-bub35-APOA	TRUE	reported	MedicineITLab	2	TRUE			0.00030325	290198	2.52835e-06	369139	TRUE	1.78282e-10	0.000278096	80.7249	106.704	88.0285
rs6065905	C	T	C	T	0.0237	-0.0174906	0.197559	0.146481	FALSE	FALSE	FALSE	finngen_R10_I9_MI_STRICT	20	45909198	0.0144021	369139	0.224575	Myocardial infarction, strict || id:finngen_R10_I9_MI_STRICT	Myocardial infarction, strict	Myocardial infarction, strict || ||	TRUE	MedicineITLab	20	44537837	0.0031	2.548e-14	290198	ukb-bub35-APOA	APOA || id:ukb-bub35-APOA	TRUE	reported	MedicineITLab	2	TRUE			0.00020137	290198	3.99548e-06	369139	TRUE	8.89982e-07	0.000178089	51.6899	106.704	58.4485
rs61352607	T	G	T	G	0.0347	-0.0285775	0.233131	0.233964	FALSE	FALSE	FALSE	finngen_R10_I9_MI_STRICT	12	57445390	0.0120496	369139	0.0177088	Myocardial infarction, strict || id:finngen_R10_I9_MI_STRICT	Myocardial infarction, strict	Myocardial infarction, strict || ||	TRUE	MedicineITLab	12	57839173	0.0029	3.525e-32	290198	ukb-bub35-APOA	APOA || id:ukb-bub35-APOA	TRUE	reported	MedicineITLab	2	TRUE			0.000493125	290198	1.52373e-05	369139	TRUE	1.59574e-13	0.000430537	124.994	106.704	143.174
rs613808	G	A	G	A	-0.092	-0.0254178	0.304359	0.62603	FALSE	FALSE	FALSE	finngen_R10_I9_MI_STRICT	11	116840252	0.0105717	369139	0.0162028	Myocardial infarction, strict || id:finngen_R10_I9_MI_STRICT	Myocardial infarction, strict	Myocardial infarction, strict || ||	TRUE	MedicineITLab	11	116710968	0.0028	1e-200	290198	ukb-bub35-APOA	APOA || id:ukb-bub35-APOA	TRUE	reported	MedicineITLab	2	TRUE			0.00370643	290198	1.566e-05	369139	TRUE	8.34555e-117	0.00358407	1043.83	106.704	1079.59
rs6141464	T	C	T	C	0.019	-0.0206717	0.29483	0.299478	FALSE	FALSE	FALSE	finngen_R10_I9_MI_STRICT	20	34372177	0.0111645	369139	0.06409	Myocardial infarction, strict || id:finngen_R10_I9_MI_STRICT	Myocardial infarction, strict	Myocardial infarction, strict || ||	TRUE	MedicineITLab	20	32959983	0.0028	7.76e-12	290198	ukb-bub35-APOA	APOA || id:ukb-bub35-APOA	TRUE	reported	MedicineITLab	2	TRUE			0.000158647	290198	9.28714e-06	369139	TRUE	0.00011868	0.000150108	43.5672	106.704	46.0459
rs61805076	C	T	C	T	-0.0158	0.0156613	0.327394	0.287872	FALSE	FALSE	FALSE	finngen_R10_I9_MI_STRICT	1	182185855	0.0112946	369139	0.165558	Myocardial infarction, strict || id:finngen_R10_I9_MI_STRICT	Myocardial infarction, strict	Myocardial infarction, strict || ||	TRUE	MedicineITLab	1	182154990	0.0027	2.439e-09	290198	ukb-bub35-APOA	APOA || id:ukb-bub35-APOA	TRUE	reported	MedicineITLab	2	TRUE			0.00011799	290198	5.20864e-06	369139	TRUE	0.000543025	0.000109945	31.9091	106.704	34.2442
rs61854123	A	G	A	G	0.0353	-0.00339291	0.239516	0.286341	FALSE	FALSE	FALSE	finngen_R10_I9_MI_STRICT	10	45570003	0.011286	369139	0.763697	Myocardial infarction, strict || id:finngen_R10_I9_MI_STRICT	Myocardial infarction, strict	Myocardial infarction, strict || ||	TRUE	MedicineITLab	10	46065451	0.0029	8.482e-34	290198	ukb-bub35-APOA	APOA || id:ukb-bub35-APOA	TRUE	reported	MedicineITLab	2	TRUE			0.000510317	290198	2.44837e-07	369139	TRUE	5.21202e-19	0.000453946	131.793	106.704	148.168
rs61980899	C	T	C	T	-0.0154	0.00292282	0.472674	0.495486	FALSE	FALSE	FALSE	finngen_R10_I9_MI_STRICT	14	81210500	0.0102328	369139	0.775159	Myocardial infarction, strict || id:finngen_R10_I9_MI_STRICT	Myocardial infarction, strict	Myocardial infarction, strict || ||	TRUE	MedicineITLab	14	81676844	0.0025	1.082e-09	290198	ukb-bub35-APOA	APOA || id:ukb-bub35-APOA	TRUE	reported	MedicineITLab	2	TRUE			0.000130741	290198	2.21018e-07	369139	TRUE	9.89022e-06	0.000118226	34.3127	106.704	37.9456
rs62114538	T	G	T	G	0.0143	-0.0188714	0.362132	0.380831	FALSE	FALSE	FALSE	finngen_R10_I9_MI_STRICT	2	256116	0.010511	369139	0.0725889	Myocardial infarction, strict || id:finngen_R10_I9_MI_STRICT	Myocardial infarction, strict	Myocardial infarction, strict || ||	TRUE	MedicineITLab	2	256116	0.0026	3.357e-08	290198	ukb-bub35-APOA	APOA || id:ukb-bub35-APOA	TRUE	reported	MedicineITLab	2	TRUE			0.000104229	290198	8.7323e-06	369139	TRUE	0.00345414	9.44713e-05	27.4178	106.704	30.25
rs62369502	C	T	C	T	-0.0307	0.0117696	0.0752355	0.0622085	FALSE	FALSE	FALSE	finngen_R10_I9_MI_STRICT	5	43815476	0.0213018	369139	0.580596	Myocardial infarction, strict || id:finngen_R10_I9_MI_STRICT	Myocardial infarction, strict	Myocardial infarction, strict || ||	TRUE	MedicineITLab	5	43815578	0.0047	7.262e-11	290198	ukb-bub35-APOA	APOA || id:ukb-bub35-APOA	TRUE	reported	MedicineITLab	2	TRUE			0.000147003	290198	8.26995e-07	369139	TRUE	6.16169e-06	0.000131148	38.0635	106.704	42.6659
rs62453447	G	A	G	A	-0.0149	0.00308685	0.490759	0.455391	FALSE	FALSE	FALSE	finngen_R10_I9_MI_STRICT	7	39261631	0.0102806	369139	0.763978	Myocardial infarction, strict || id:finngen_R10_I9_MI_STRICT	Myocardial infarction, strict	Myocardial infarction, strict || ||	TRUE	MedicineITLab	7	39301230	0.0025	3.291e-09	290198	ukb-bub35-APOA	APOA || id:ukb-bub35-APOA	TRUE	reported	MedicineITLab	2	TRUE			0.000122391	290198	2.44234e-07	369139	TRUE	2.04228e-05	0.000110967	32.2058	106.704	35.5216
rs635769	C	T	C	T	0.0164	-0.00545169	0.373252	0.572736	FALSE	FALSE	FALSE	finngen_R10_I9_MI_STRICT	6	139510844	0.0103173	369139	0.59722	Myocardial infarction, strict || id:finngen_R10_I9_MI_STRICT	Myocardial infarction, strict	Myocardial infarction, strict || ||	TRUE	MedicineITLab	6	139831981	0.0026	1.931e-10	290198	ukb-bub35-APOA	APOA || id:ukb-bub35-APOA	TRUE	reported	MedicineITLab	2	TRUE			0.000137085	290198	7.56384e-07	369139	TRUE	1.24816e-05	0.000125838	36.5224	106.704	39.787
rs6420186	G	A	G	A	-0.0186	-0.017348	0.367655	0.664532	FALSE	FALSE	FALSE	finngen_R10_I9_MI_STRICT	8	143226949	0.010876	369139	0.110698	Myocardial infarction, strict || id:finngen_R10_I9_MI_STRICT	Myocardial infarction, strict	Myocardial infarction, strict || ||	TRUE	MedicineITLab	8	144309119	0.0026	1.13e-12	290198	ukb-bub35-APOA	APOA || id:ukb-bub35-APOA	TRUE	reported	MedicineITLab	2	TRUE			0.000176324	290198	6.89239e-06	369139	TRUE	1.75149e-05	0.000160861	46.6887	106.704	51.1775
rs6505176	G	T	G	T	-0.0185	-0.000196897	0.334238	0.320563	FALSE	FALSE	FALSE	finngen_R10_I9_MI_STRICT	17	30334751	0.0109492	369139	0.985653	Myocardial infarction, strict || id:finngen_R10_I9_MI_STRICT	Myocardial infarction, strict	Myocardial infarction, strict || ||	TRUE	MedicineITLab	17	28661769	0.0027	2.941e-12	290198	ukb-bub35-APOA	APOA || id:ukb-bub35-APOA	TRUE	reported	MedicineITLab	2	TRUE			0.000161754	290198	8.76044e-10	369139	TRUE	3.14142e-07	0.000152317	44.2085	106.704	46.9479
rs6554195	T	G	T	G	0.016	-0.0159473	0.481698	0.469085	FALSE	FALSE	FALSE	finngen_R10_I9_MI_STRICT	4	54634547	0.0102845	369139	0.120996	Myocardial infarction, strict || id:finngen_R10_I9_MI_STRICT	Myocardial infarction, strict	Myocardial infarction, strict || ||	TRUE	MedicineITLab	4	55500714	0.0025	1.338e-10	290198	ukb-bub35-APOA	APOA || id:ukb-bub35-APOA	TRUE	reported	MedicineITLab	2	TRUE			0.000141126	290198	6.51355e-06	369139	TRUE	0.000169979	0.000127828	37.1001	106.704	40.96
rs6754311	C	T	C	T	0.0233	-0.0274357	0.293144	0.400242	FALSE	FALSE	FALSE	finngen_R10_I9_MI_STRICT	2	135950412	0.0105976	369139	0.0096292	Myocardial infarction, strict || id:finngen_R10_I9_MI_STRICT	Myocardial infarction, strict	Myocardial infarction, strict || ||	TRUE	MedicineITLab	2	136707982	0.0031	3.605e-14	290198	ukb-bub35-APOA	APOA || id:ukb-bub35-APOA	TRUE	reported	MedicineITLab	2	TRUE			0.000194631	290198	1.81561e-05	369139	TRUE	9.37702e-05	0.000224985	65.3045	106.704	56.4922
rs6762415	G	T	G	T	-0.0152	0.00493072	0.463759	0.441944	FALSE	FALSE	FALSE	finngen_R10_I9_MI_STRICT	3	133759713	0.0103172	369139	0.632713	Myocardial infarction, strict || id:finngen_R10_I9_MI_STRICT	Myocardial infarction, strict	Myocardial infarction, strict || ||	TRUE	MedicineITLab	3	133478557	0.0025	1.309e-09	290198	ukb-bub35-APOA	APOA || id:ukb-bub35-APOA	TRUE	reported	MedicineITLab	2	TRUE			0.000127368	290198	6.18741e-07	369139	TRUE	2.31478e-05	0.000114913	33.3512	106.704	36.9664
rs686030	A	C	A	C	0.0594	-0.0290561	0.138062	0.881784	FALSE	FALSE	FALSE	finngen_R10_I9_MI_STRICT	9	15304784	0.0158821	369139	0.0673256	Myocardial infarction, strict || id:finngen_R10_I9_MI_STRICT	Myocardial infarction, strict	Myocardial infarction, strict || ||	TRUE	MedicineITLab	9	15304782	0.0036	5.121e-61	290198	ukb-bub35-APOA	APOA || id:ukb-bub35-APOA	TRUE	reported	MedicineITLab	2	TRUE			0.00093728	290198	9.06708e-06	369139	TRUE	8.93381e-29	0.000839756	243.899	106.704	272.25
rs6934962	T	C	T	C	0.0188	-0.00786713	0.400396	0.426615	FALSE	FALSE	FALSE	finngen_R10_I9_MI_STRICT	6	116001186	0.0103116	369139	0.445501	Myocardial infarction, strict || id:finngen_R10_I9_MI_STRICT	Myocardial infarction, strict	Myocardial infarction, strict || ||	TRUE	MedicineITLab	6	116322349	0.0026	2.046e-13	290198	ukb-bub35-APOA	APOA || id:ukb-bub35-APOA	TRUE	reported	MedicineITLab	2	TRUE			0.000180136	290198	1.57686e-06	369139	TRUE	9.38894e-07	0.000169707	49.2567	106.704	52.284
rs7025776	G	T	G	T	0.0479	0.0456615	0.0700112	0.0456799	FALSE	FALSE	FALSE	finngen_R10_I9_MI_STRICT	9	104823035	0.0247117	369139	0.0646368	Myocardial infarction, strict || id:finngen_R10_I9_MI_STRICT	Myocardial infarction, strict	Myocardial infarction, strict || ||	TRUE	MedicineITLab	9	107585316	0.005	2.072e-21	290198	ukb-bub35-APOA	APOA || id:ukb-bub35-APOA	TRUE	reported	MedicineITLab	2	TRUE			0.000316157	290198	9.24919e-06	369139	TRUE	2.81734e-09	0.000298776	86.7296	106.704	91.7764
rs7135240	A	G	A	G	-0.0149	0.019815	0.483283	0.630819	FALSE	FALSE	FALSE	finngen_R10_I9_MI_STRICT	12	103141242	0.0106076	369139	0.0617618	Myocardial infarction, strict || id:finngen_R10_I9_MI_STRICT	Myocardial infarction, strict	Myocardial infarction, strict || ||	TRUE	MedicineITLab	12	103535020	0.0025	2.401e-09	290198	ukb-bub35-APOA	APOA || id:ukb-bub35-APOA	TRUE	reported	MedicineITLab	2	TRUE			0.000122391	290198	9.45284e-06	369139	TRUE	0.00128129	0.000110881	32.1808	106.704	35.5216
rs7136506	C	T	C	T	-0.0341	0.0165802	0.222024	0.22109	FALSE	FALSE	FALSE	finngen_R10_I9_MI_STRICT	12	124841607	0.0123603	369139	0.179789	Myocardial infarction, strict || id:finngen_R10_I9_MI_STRICT	Myocardial infarction, strict	Myocardial infarction, strict || ||	TRUE	MedicineITLab	12	125326153	0.0031	8.113e-29	290198	ukb-bub35-APOA	APOA || id:ukb-bub35-APOA	TRUE	reported	MedicineITLab	2	TRUE			0.000416786	290198	4.87452e-06	369139	TRUE	2.13371e-13	0.000401703	116.619	106.704	121
rs7147511	T	C	T	C	-0.0176	0.0189129	0.489604	0.421296	FALSE	FALSE	FALSE	finngen_R10_I9_MI_STRICT	14	100328481	0.0103849	369139	0.0685757	Myocardial infarction, strict || id:finngen_R10_I9_MI_STRICT	Myocardial infarction, strict	Myocardial infarction, strict || ||	TRUE	MedicineITLab	14	100794818	0.0025	3.654e-12	290198	ukb-bub35-APOA	APOA || id:ukb-bub35-APOA	TRUE	reported	MedicineITLab	2	TRUE			0.000170757	290198	8.98504e-06	369139	TRUE	4.92343e-05	0.000154813	44.9331	106.704	49.5616
rs715	C	T	C	T	-0.0263	-0.036295	0.308302	0.312545	FALSE	FALSE	FALSE	finngen_R10_I9_MI_STRICT	2	210678331	0.0111058	369139	0.00108273	Myocardial infarction, strict || id:finngen_R10_I9_MI_STRICT	Myocardial infarction, strict	Myocardial infarction, strict || ||	TRUE	MedicineITLab	2	211543055	0.0027	2.413e-22	290198	ukb-bub35-APOA	APOA || id:ukb-bub35-APOA	TRUE	reported	MedicineITLab	2	TRUE			0.000326852	290198	2.8933e-05	369139	TRUE	3.05746e-07	0.000295008	85.6355	106.704	94.882
rs7170463	G	A	G	A	0.0197	-0.00830517	0.312673	0.346178	FALSE	FALSE	FALSE	finngen_R10_I9_MI_STRICT	15	41596720	0.0107397	369139	0.439337	Myocardial infarction, strict || id:finngen_R10_I9_MI_STRICT	Myocardial infarction, strict	Myocardial infarction, strict || ||	TRUE	MedicineITLab	15	41888918	0.0027	2.091e-13	290198	ukb-bub35-APOA	APOA || id:ukb-bub35-APOA	TRUE	reported	MedicineITLab	2	TRUE			0.000183415	290198	1.62004e-06	369139	TRUE	7.56864e-07	0.000166808	48.415	106.704	53.2359
rs7250344	T	C	T	C	-0.0149	0.0016006	0.42166	0.41395	FALSE	FALSE	FALSE	finngen_R10_I9_MI_STRICT	19	4142370	0.0103976	369139	0.877657	Myocardial infarction, strict || id:finngen_R10_I9_MI_STRICT	Myocardial infarction, strict	Myocardial infarction, strict || ||	TRUE	MedicineITLab	19	4142367	0.0025	2.876e-09	290198	ukb-bub35-APOA	APOA || id:ukb-bub35-APOA	TRUE	reported	MedicineITLab	2	TRUE			0.000122391	290198	6.41966e-08	369139	TRUE	1.31683e-05	0.00010828	31.4258	106.704	35.5216
rs7281200	T	A	T	A	-0.0156	-0.0154648	0.263081	0.287861	FALSE	TRUE	FALSE	finngen_R10_I9_MI_STRICT	21	15059974	0.0113442	369139	0.172809	Myocardial infarction, strict || id:finngen_R10_I9_MI_STRICT	Myocardial infarction, strict	Myocardial infarction, strict || ||	TRUE	MedicineITLab	21	16432295	0.0028	3.593e-08	290198	ukb-bub35-APOA	APOA || id:ukb-bub35-APOA	TRUE	reported	MedicineITLab	2	TRUE			0.000106954	290198	5.03444e-06	369139	TRUE	0.00109741	9.43601e-05	27.3855	106.704	31.0408
rs72959041	A	G	A	G	-0.0384	0.040374	0.0470933	0.0645017	FALSE	FALSE	FALSE	finngen_R10_I9_MI_STRICT	6	127133748	0.0210841	369139	0.055506	Myocardial infarction, strict || id:finngen_R10_I9_MI_STRICT	Myocardial infarction, strict	Myocardial infarction, strict || ||	TRUE	MedicineITLab	6	127454893	0.0059	7.187e-11	290198	ukb-bub35-APOA	APOA || id:ukb-bub35-APOA	TRUE	reported	MedicineITLab	2	TRUE			0.00014595	290198	9.93348e-06	369139	TRUE	0.00031897	0.000132343	38.4106	106.704	42.3602
rs7298336	T	G	T	G	-0.022	0.0295324	0.135896	0.0957477	FALSE	FALSE	FALSE	finngen_R10_I9_MI_STRICT	12	53563546	0.017416	369139	0.0899415	Myocardial infarction, strict || id:finngen_R10_I9_MI_STRICT	Myocardial infarction, strict	Myocardial infarction, strict || ||	TRUE	MedicineITLab	12	53957330	0.0036	1.096e-09	290198	ukb-bub35-APOA	APOA || id:ukb-bub35-APOA	TRUE	reported	MedicineITLab	2	TRUE			0.000128675	290198	7.7895e-06	369139	TRUE	0.000565793	0.000113671	32.9905	106.704	37.3457
rs73216701	G	A	G	A	0.0182	0.00764104	0.429232	0.427679	FALSE	FALSE	FALSE	finngen_R10_I9_MI_STRICT	3	109146446	0.0103461	369139	0.460187	Myocardial infarction, strict || id:finngen_R10_I9_MI_STRICT	Myocardial infarction, strict	Myocardial infarction, strict || ||	TRUE	MedicineITLab	3	108865293	0.0025	6.239e-13	290198	ukb-bub35-APOA	APOA || id:ukb-bub35-APOA	TRUE	reported	MedicineITLab	2	TRUE			0.000182596	290198	1.47762e-06	369139	TRUE	7.15716e-07	0.000162302	47.1071	106.704	52.9984
rs737338	T	C	T	C	-0.1255	0.0101567	0.0416368	0.0631583	FALSE	FALSE	FALSE	finngen_R10_I9_MI_STRICT	19	11236981	0.0210252	369139	0.629043	Myocardial infarction, strict || id:finngen_R10_I9_MI_STRICT	Myocardial infarction, strict	Myocardial infarction, strict || ||	TRUE	MedicineITLab	19	11347657	0.0064	5.337e-85	290198	ukb-bub35-APOA	APOA || id:ukb-bub35-APOA	TRUE	reported	MedicineITLab	2	TRUE			0.00132331	290198	6.32175e-07	369139	TRUE	1.08412e-46	0.00125697	365.227	106.704	384.528
rs7495432	C	A	C	A	-0.0146	-0.00392655	0.428552	0.587921	FALSE	FALSE	FALSE	finngen_R10_I9_MI_STRICT	15	23638130	0.0104232	369139	0.706386	Myocardial infarction, strict || id:finngen_R10_I9_MI_STRICT	Myocardial infarction, strict	Myocardial infarction, strict || ||	TRUE	MedicineITLab	15	23883277	0.0026	1.403e-08	290198	ukb-bub35-APOA	APOA || id:ukb-bub35-APOA	TRUE	reported	MedicineITLab	2	TRUE			0.000108648	290198	3.84443e-07	369139	TRUE	7.76122e-05	0.000104404	30.3007	106.704	31.5325
rs75340846	G	A	G	A	0.044	-0.0407628	0.0305774	0.0302935	FALSE	FALSE	FALSE	finngen_R10_I9_MI_STRICT	6	30138660	0.0295389	369139	0.167596	Myocardial infarction, strict || id:finngen_R10_I9_MI_STRICT	Myocardial infarction, strict	Myocardial infarction, strict || ||	TRUE	MedicineITLab	6	30106437	0.0077	9.839e-09	290198	ukb-bub35-APOA	APOA || id:ukb-bub35-APOA	TRUE	reported	MedicineITLab	2	TRUE			0.000112508	290198	5.15881e-06	369139	TRUE	0.000779235	0.000114775	33.3112	106.704	32.6531
rs7569754	C	A	C	A	-0.0205	-0.00902951	0.127393	0.128775	FALSE	FALSE	FALSE	finngen_R10_I9_MI_STRICT	2	30279311	0.0151868	369139	0.552136	Myocardial infarction, strict || id:finngen_R10_I9_MI_STRICT	Myocardial infarction, strict	Myocardial infarction, strict || ||	TRUE	MedicineITLab	2	30502177	0.0037	3.67e-08	290198	ukb-bub35-APOA	APOA || id:ukb-bub35-APOA	TRUE	reported	MedicineITLab	2	TRUE			0.000105771	290198	9.57652e-07	369139	TRUE	0.000176039	9.34334e-05	27.1165	106.704	30.6976
rs76456334	C	T	C	T	-0.0401	-0.0260491	0.0384488	0.0343608	FALSE	FALSE	FALSE	finngen_R10_I9_MI_STRICT	7	25788347	0.0283861	369139	0.358792	Myocardial infarction, strict || id:finngen_R10_I9_MI_STRICT	Myocardial infarction, strict	Myocardial infarction, strict || ||	TRUE	MedicineITLab	7	25827967	0.0065	8.914e-10	290198	ukb-bub35-APOA	APOA || id:ukb-bub35-APOA	TRUE	reported	MedicineITLab	2	TRUE			0.000131134	290198	2.28132e-06	369139	TRUE	6.14545e-05	0.000118898	34.5078	106.704	38.0594
rs77712507	A	G	A	G	-0.1012	0.0271168	0.0722864	0.0673109	FALSE	FALSE	FALSE	finngen_R10_I9_MI_STRICT	16	56708563	0.0205184	369139	0.186306	Myocardial infarction, strict || id:finngen_R10_I9_MI_STRICT	Myocardial infarction, strict	Myocardial infarction, strict || ||	TRUE	MedicineITLab	16	56742475	0.0049	8.98e-95	290198	ukb-bub35-APOA	APOA || id:ukb-bub35-APOA	TRUE	reported	MedicineITLab	2	TRUE			0.00146771	290198	4.73152e-06	369139	TRUE	4.1788e-48	0.0013736	399.163	106.704	426.549
rs7794796	T	C	T	C	-0.0183	0.0215148	0.344192	0.35466	FALSE	FALSE	FALSE	finngen_R10_I9_MI_STRICT	7	150843108	0.0106928	369139	0.044211	Myocardial infarction, strict || id:finngen_R10_I9_MI_STRICT	Myocardial infarction, strict	Myocardial infarction, strict || ||	TRUE	MedicineITLab	7	150540196	0.0027	7.065e-12	290198	ukb-bub35-APOA	APOA || id:ukb-bub35-APOA	TRUE	reported	MedicineITLab	2	TRUE			0.000158276	290198	1.09673e-05	369139	TRUE	0.000186672	0.000151185	43.88	106.704	45.9383
rs78132593	A	C	A	C	0.0388	0.000411686	0.209774	0.192359	FALSE	FALSE	FALSE	finngen_R10_I9_MI_STRICT	1	150895626	0.0130095	369139	0.974755	Myocardial infarction, strict || id:finngen_R10_I9_MI_STRICT	Myocardial infarction, strict	Myocardial infarction, strict || ||	TRUE	MedicineITLab	1	150868102	0.0031	7.314e-37	290198	ukb-bub35-APOA	APOA || id:ukb-bub35-APOA	TRUE	reported	MedicineITLab	2	TRUE			0.000539528	290198	2.71284e-09	369139	TRUE	9.34417e-21	0.00049911	144.912	106.704	156.653
rs78296522	A	C	A	C	0.0748	0.0254977	0.0444425	0.0421845	FALSE	FALSE	FALSE	finngen_R10_I9_MI_STRICT	11	116778060	0.0253097	369139	0.313728	Myocardial infarction, strict || id:finngen_R10_I9_MI_STRICT	Myocardial infarction, strict	Myocardial infarction, strict || ||	TRUE	MedicineITLab	11	116648776	0.0061	1.964e-34	290198	ukb-bub35-APOA	APOA || id:ukb-bub35-APOA	TRUE	reported	MedicineITLab	2	TRUE			0.000517878	290198	2.74941e-06	369139	TRUE	1.80054e-17	0.000475213	137.971	106.704	150.364
rs7844647	C	T	C	T	0.0168	0.00649782	0.2794	0.244417	FALSE	FALSE	FALSE	finngen_R10_I9_MI_STRICT	8	34646258	0.0119372	369139	0.586211	Myocardial infarction, strict || id:finngen_R10_I9_MI_STRICT	Myocardial infarction, strict	Myocardial infarction, strict || ||	TRUE	MedicineITLab	8	34503776	0.0028	2.615e-09	290198	ukb-bub35-APOA	APOA || id:ukb-bub35-APOA	TRUE	reported	MedicineITLab	2	TRUE			0.000124039	290198	8.0268e-07	369139	TRUE	3.65583e-05	0.00011365	32.9845	106.704	36
rs7952521	A	G	A	G	0.0297	0.0132042	0.105425	0.11183	FALSE	FALSE	FALSE	finngen_R10_I9_MI_STRICT	11	116514637	0.0162482	369139	0.416416	Myocardial infarction, strict || id:finngen_R10_I9_MI_STRICT	Myocardial infarction, strict	Myocardial infarction, strict || ||	TRUE	MedicineITLab	11	116385354	0.0042	1.474e-12	290198	ukb-bub35-APOA	APOA || id:ukb-bub35-APOA	TRUE	reported	MedicineITLab	2	TRUE			0.000172285	290198	1.78906e-06	369139	TRUE	2.0158e-06	0.000166381	48.2911	106.704	50.0051
rs79940707	T	C	T	C	0.02	0.0133253	0.151706	0.166921	FALSE	FALSE	FALSE	finngen_R10_I9_MI_STRICT	16	72147654	0.0136859	369139	0.330227	Myocardial infarction, strict || id:finngen_R10_I9_MI_STRICT	Myocardial infarction, strict	Myocardial infarction, strict || ||	TRUE	MedicineITLab	16	72181553	0.0035	8.134e-09	290198	ukb-bub35-APOA	APOA || id:ukb-bub35-APOA	TRUE	reported	MedicineITLab	2	TRUE			0.000112508	290198	2.56814e-06	369139	TRUE	0.000283829	0.000102953	29.8796	106.704	32.6531
rs8029797	A	T	A	T	0.0158	-0.00680281	0.323576	0.304918	FALSE	TRUE	FALSE	finngen_R10_I9_MI_STRICT	15	101365954	0.011094	369139	0.539747	Myocardial infarction, strict || id:finngen_R10_I9_MI_STRICT	Myocardial infarction, strict	Myocardial infarction, strict || ||	TRUE	MedicineITLab	15	101906159	0.0027	3.003e-09	290198	ukb-bub35-APOA	APOA || id:ukb-bub35-APOA	TRUE	reported	MedicineITLab	2	TRUE			0.00011799	290198	1.01862e-06	369139	TRUE	7.13645e-05	0.00010928	31.716	106.704	34.2442
rs8070063	T	G	T	G	-0.0163	-0.0295066	0.460439	0.628914	FALSE	FALSE	FALSE	finngen_R10_I9_MI_STRICT	17	8185294	0.0105881	369139	0.00532378	Myocardial infarction, strict || id:finngen_R10_I9_MI_STRICT	Myocardial infarction, strict	Myocardial infarction, strict || ||	TRUE	MedicineITLab	17	8088612	0.0025	1.107e-10	290198	ukb-bub35-APOA	APOA || id:ukb-bub35-APOA	TRUE	reported	MedicineITLab	2	TRUE			0.000146467	290198	2.10381e-05	369139	TRUE	0.00244883	0.000132013	38.3148	106.704	42.5104
rs8103728	G	C	G	C	0.0246	0.0191797	0.332595	0.34151	FALSE	TRUE	FALSE	finngen_R10_I9_MI_STRICT	19	33409351	0.0107642	369139	0.0747808	Myocardial infarction, strict || id:finngen_R10_I9_MI_STRICT	Myocardial infarction, strict	Myocardial infarction, strict || ||	TRUE	MedicineITLab	19	33900257	0.0027	2.04e-20	290198	ukb-bub35-APOA	APOA || id:ukb-bub35-APOA	TRUE	reported	MedicineITLab	2	TRUE			0.000285974	290198	8.6006e-06	369139	TRUE	1.75185e-08	0.000268661	77.9854	106.704	83.0123
rs814573	T	A	T	A	-0.0998	0.047259	0.189945	0.020522	FALSE	TRUE	FALSE	finngen_R10_I9_MI_STRICT	19	44921094	0.0365386	369139	0.195873	Myocardial infarction, strict || id:finngen_R10_I9_MI_STRICT	Myocardial infarction, strict	Myocardial infarction, strict || ||	TRUE	MedicineITLab	19	45424351	0.0033	9.08e-200	290198	ukb-bub35-APOA	APOA || id:ukb-bub35-APOA	TRUE	reported	MedicineITLab	2	TRUE			0.00314178	290198	4.53185e-06	369139	TRUE	5.72248e-105	0.00306502	892.191	106.704	914.604
rs867772	G	A	G	A	0.0295	-0.0142111	0.309765	0.710305	FALSE	FALSE	FALSE	finngen_R10_I9_MI_STRICT	1	220799001	0.0113086	369139	0.208876	Myocardial infarction, strict || id:finngen_R10_I9_MI_STRICT	Myocardial infarction, strict	Myocardial infarction, strict || ||	TRUE	MedicineITLab	1	220972343	0.0027	7.928e-28	290198	ukb-bub35-APOA	APOA || id:ukb-bub35-APOA	TRUE	reported	MedicineITLab	2	TRUE			0.000411194	290198	4.27807e-06	369139	TRUE	2.12087e-13	0.000372137	108.033	106.704	119.376
rs878825	C	T	C	T	-0.0356	-0.0214954	0.2047	0.317156	FALSE	FALSE	FALSE	finngen_R10_I9_MI_STRICT	22	21627960	0.0110812	369139	0.0524023	Myocardial infarction, strict || id:finngen_R10_I9_MI_STRICT	Myocardial infarction, strict	Myocardial infarction, strict || ||	TRUE	MedicineITLab	22	21982249	0.0031	3.724e-30	290198	ukb-bub35-APOA	APOA || id:ukb-bub35-APOA	TRUE	reported	MedicineITLab	2	TRUE			0.000454243	290198	1.01936e-05	369139	TRUE	2.77021e-13	0.000412647	119.798	106.704	131.879
rs921919	A	G	A	G	-0.0407	0.00552461	0.345561	0.569939	FALSE	FALSE	FALSE	finngen_R10_I9_MI_STRICT	12	124780655	0.0104104	369139	0.595639	Myocardial infarction, strict || id:finngen_R10_I9_MI_STRICT	Myocardial infarction, strict	Myocardial infarction, strict || ||	TRUE	MedicineITLab	12	125265201	0.0027	1.111e-49	290198	ukb-bub35-APOA	APOA || id:ukb-bub35-APOA	TRUE	reported	MedicineITLab	2	TRUE			0.000782402	290198	7.62923e-07	369139	TRUE	8.70788e-28	0.000749226	217.585	106.704	227.228
rs9306	C	T	C	T	-0.0149	-0.00407187	0.430369	0.450988	FALSE	FALSE	FALSE	finngen_R10_I9_MI_STRICT	6	163315172	0.0103095	369139	0.692872	Myocardial infarction, strict || id:finngen_R10_I9_MI_STRICT	Myocardial infarction, strict	Myocardial infarction, strict || ||	TRUE	MedicineITLab	6	163736204	0.0026	9.677e-09	290198	ukb-bub35-APOA	APOA || id:ukb-bub35-APOA	TRUE	reported	MedicineITLab	2	TRUE			0.000113158	290198	4.22595e-07	369139	TRUE	5.67629e-05	0.000108852	31.5919	106.704	32.8417
rs9381118	C	T	C	T	-0.0179	-0.013698	0.261816	0.773501	FALSE	FALSE	FALSE	finngen_R10_I9_MI_STRICT	6	42017698	0.0122099	369139	0.261912	Myocardial infarction, strict || id:finngen_R10_I9_MI_STRICT	Myocardial infarction, strict	Myocardial infarction, strict || ||	TRUE	MedicineITLab	6	41985436	0.0028	3.29e-10	290198	ukb-bub35-APOA	APOA || id:ukb-bub35-APOA	TRUE	reported	MedicineITLab	2	TRUE			0.000140811	290198	3.40958e-06	369139	TRUE	5.36807e-05	0.00012385	35.9453	106.704	40.8686
rs9426827	C	T	C	T	0.019	-0.0320857	0.471199	0.462424	FALSE	FALSE	FALSE	finngen_R10_I9_MI_STRICT	1	154617489	0.0102525	369139	0.00175069	Myocardial infarction, strict || id:finngen_R10_I9_MI_STRICT	Myocardial infarction, strict	Myocardial infarction, strict || ||	TRUE	MedicineITLab	1	154589965	0.0025	3.358e-14	290198	ukb-bub35-APOA	APOA || id:ukb-bub35-APOA	TRUE	reported	MedicineITLab	2	TRUE			0.000198998	290198	2.65317e-05	369139	TRUE	0.000305941	0.000179901	52.216	106.704	57.76
rs9471972	A	G	A	G	0.0285	-0.00281052	0.4626	0.444443	FALSE	FALSE	FALSE	finngen_R10_I9_MI_STRICT	6	42947283	0.0103471	369139	0.785912	Myocardial infarction, strict || id:finngen_R10_I9_MI_STRICT	Myocardial infarction, strict	Myocardial infarction, strict || ||	TRUE	MedicineITLab	6	42915021	0.0025	4.559e-30	290198	ukb-bub35-APOA	APOA || id:ukb-bub35-APOA	TRUE	reported	MedicineITLab	2	TRUE			0.000447635	290198	1.9987e-07	369139	TRUE	6.87893e-17	0.000403853	117.244	106.704	129.96
rs9647335	T	A	T	A	0.0346	-0.046078	0.18935	0.11931	FALSE	TRUE	FALSE	finngen_R10_I9_MI_STRICT	3	136161568	0.0159997	369139	0.00397759	Myocardial infarction, strict || id:finngen_R10_I9_MI_STRICT	Myocardial infarction, strict	Myocardial infarction, strict || ||	TRUE	MedicineITLab	3	135880410	0.0032	1.358e-27	290198	ukb-bub35-APOA	APOA || id:ukb-bub35-APOA	TRUE	reported	MedicineITLab	2	TRUE			0.000402704	290198	2.24681e-05	369139	TRUE	6.44335e-10	0.00036752	106.692	106.704	116.91
rs9817452	T	G	T	G	0.0198	0.00330682	0.37999	0.312453	FALSE	FALSE	FALSE	finngen_R10_I9_MI_STRICT	3	157077625	0.011043	369139	0.764598	Myocardial infarction, strict || id:finngen_R10_I9_MI_STRICT	Myocardial infarction, strict	Myocardial infarction, strict || ||	TRUE	MedicineITLab	3	156795414	0.0026	2.011e-14	290198	ukb-bub35-APOA	APOA || id:ukb-bub35-APOA	TRUE	reported	MedicineITLab	2	TRUE			0.000199805	290198	2.42918e-07	369139	TRUE	3.81345e-08	0.000184727	53.617	106.704	57.9941
rs9953300	A	G	A	G	0.1376	-0.110192	0.0163102	0.005118	FALSE	FALSE	FALSE	finngen_R10_I9_MI_STRICT	18	49015237	0.0728325	369139	0.130293	Myocardial infarction, strict || id:finngen_R10_I9_MI_STRICT	Myocardial infarction, strict	Myocardial infarction, strict || ||	TRUE	MedicineITLab	18	46541607	0.0105	2.949e-39	290198	ukb-bub35-APOA	APOA || id:ukb-bub35-APOA	TRUE	reported	MedicineITLab	2	TRUE			0.000591439	290198	6.20097e-06	369139	TRUE	1.35838e-18	0.000607553	176.417	106.704	171.735
rs9968117	T	C	T	C	0.0261	-0.0694102	0.125013	0.0916036	FALSE	FALSE	FALSE	finngen_R10_I9_MI_STRICT	3	52804638	0.0179154	369139	0.000106915	Myocardial infarction, strict || id:finngen_R10_I9_MI_STRICT	Myocardial infarction, strict	Myocardial infarction, strict || ||	TRUE	MedicineITLab	3	52838654	0.0038	4.7e-12	290198	ukb-bub35-APOA	APOA || id:ukb-bub35-APOA	TRUE	reported	MedicineITLab	2	TRUE			0.000162537	290198	4.0662e-05	369139	TRUE	0.010206	0.000149028	43.2538	106.704	47.1752
[truncated: 5,253 more rows]

## Sheet: Supplementary 2
id.exposure	id.outcome	steiger_test_pval	steiger_test_direction
ukb-bub35-ALB	finngen_R10_I9_MI_STRICT	0	TRUE
ukb-bub35-ALP	finngen_R10_I9_MI_STRICT	0	TRUE
ukb-bub35-ALT	finngen_R10_I9_MI_STRICT	0	TRUE
ukb-bub35-APOA	finngen_R10_I9_MI_STRICT	0	TRUE
ukb-bub35-APOB	finngen_R10_I9_MI_STRICT	0	TRUE
ukb-bub35-AST	finngen_R10_I9_MI_STRICT	0	TRUE
ukb-bub35-AST2ALT	finngen_R10_I9_MI_STRICT	0	TRUE
ukb-bub35-BILD	finngen_R10_I9_MI_STRICT	0	TRUE
[truncated: 27 more rows]
